# Supplementary material for: A Comparative Transcriptome Between Anti-drug Sensitive and Resistant Candida auris in China
Source: Front Microbiol. 2021 Jul 16;12:708009. doi: 10.3389/fmicb.2021.708009 (PMC8330549; doi:10.3389/fmicb.2021.708009)
Supplement: Supplementary file 2 [file Table_1.XLSX]

## Sheet: Sheet1
Supplementary Table 1. Summarized statistics of Candida auris for transcriptome assembly.
Sample	raw_reads	raw_bases	clean_reads	clean_bases	valid_bases	Q30	GC
CX1_1	52.45M	7.87G	51.09M	7.33G	0.9318	0.9562	0.4851
CX1_2	57.93M	8.69G	56.11M	7.89G	0.9083	0.9524	0.4856
CX1_3	55.80M	8.37G	54.44M	7.86G	0.939	0.9569	0.4861
CX2_1	57.44M	8.62G	56.03M	8.09G	0.9391	0.9564	0.4844
CX2_2	52.90M	7.94G	51.60M	7.46G	0.9405	0.9573	0.4843
CX2_3	52.14M	7.82G	50.89M	7.35G	0.94	0.957	0.4833
