# Supplementary material for: A Comparative Transcriptome Between Anti-drug Sensitive and Resistant Candida auris in China
Source: Front Microbiol. 2021 Jul 16;12:708009. doi: 10.3389/fmicb.2021.708009 (PMC8330549; doi:10.3389/fmicb.2021.708009)
Supplement: Supplementary file 3 [file Table_2.XLSX]

## Sheet: Sheet1
Supplementary Table 2. The results of comparison between reads and reference genomes.
Sample	CX1_1	CX1_2	CX1_3	CX2_1	CX2_2	CX2_3
Total reads	51092560	56107702	54437416	56026536	51601396	50894576
Total mapped reads	50486237(98.81%)	55425931(98.78%)	53807551(98.84%)	55444177(98.96%)	51001630(98.84%)	50346496(98.92%)
Multiple mapped	1190114(2.33%)	1662605(2.96%)	1986507(3.65%)	1201186(2.14%)	1236303(2.40%)	1072579(2.11%)
Uniquely mapped	49296123(96.48%)	53763326(95.82%)	51821044(95.19%)	54242991(96.82%)	49765327(96.44%)	49273917(96.82%)
Read-1	24662554(48.27%)	26897540(47.94%)	25926645(47.63%)	27138870(48.44%)	24897509(48.25%)	24652583(48.44%)
Read-2	24633569(48.21%)	26865786(47.88%)	25894399(47.57%)	27104121(48.38%)	24867818(48.19%)	24621334(48.38%)
Reads map to '+'	24646909(48.24%)	26881172(47.91%)	25909476(47.59%)	27120618(48.41%)	24882426(48.22%)	24635926(48.41%)
Reads map to '-'	24649214(48.24%)	26882154(47.91%)	25911568(47.60%)	27122373(48.41%)	24882901(48.22%)	24637991(48.41%)
Non-splice reads	48610546(95.14%)	53001975(94.46%)	51079479(93.83%)	53148696(94.86%)	48782869(94.54%)	48313126(94.93%)
Splice reads	685577(1.34%)	761351(1.36%)	741565(1.36%)	1094295(1.95%)	982458(1.90%)	960791(1.89%)
Reads mapped in proper pairs	48396462(94.72%)	52824272(94.15%)	50912024(93.52%)	53316832(95.16%)	48894632(94.75%)	48396258(95.09%)
