# Supplementary material for: A Comparative Transcriptome Between Anti-drug Sensitive and Resistant Candida auris in China
Source: Front Microbiol. 2021 Jul 16;12:708009. doi: 10.3389/fmicb.2021.708009 (PMC8330549; doi:10.3389/fmicb.2021.708009)
Supplement: Supplementary file 4 [file Table_3.XLSX]

## Sheet: Sheet1
Supplementary Table S3.CX2-vs-CX1-diff-pval-0.05-FC-1.5.gene
gene_id	baseMean	baseMean_control_CX1	baseMean_case_CX2	foldChange	log2FoldChange	pval	padj	up_down	expression_CX1_1	expression_CX1_2	expression_CX1_3	expression_CX2_1	expression_CX2_2	expression_CX2_3	gene_symbol	description	GO_id	GO_term	pathway	pathway_description
B9J08_000003I29A1A3:H26A3:O1914	2926.39	4256.35	1596.43	0.375069	-1.41477	1.77967e-10	2.29488e-09	Down	97.355	116.838	116.265	27.758	48.5604	40.1698	zrt1	Zinc-regulated transporter 1	GO:0000006,GO:0005385,GO:0005783,GO:0005789,GO:0005886,GO:0005887,GO:0071577,GO:0071578	high-affinity zinc transmembrane transporter activity|zinc ion transmembrane transporter activity|endoplasmic reticulum|endoplasmic reticulum membrane|plasma membrane|integral component of plasma membrane|zinc ion transmembrane transport|zinc ion import across plasma membrane
B9J08_000004	1587.24	3092.13	82.3444	0.0266303	-5.23079	2.00325e-12	3.24059e-11	Down	131.571	194.998	264.682	2.73894	4.53575	4.36334
B9J08_000005	112.463	198.83	26.0962	0.131249	-2.92963	0.00144724	0.00490962	Down	5.28004	11.8691	16.5887	0.769635	1.16538	1.09281
B9J08_000007	1319.54	1904.72	734.355	0.385545	-1.37503	1.6202e-13	2.90828e-12	Down	50.2866	46.0306	46.2797	20.8157	18.2486	14.8667	CSR1	Phosphatidylinositol transfer protein CSR1	GO:0005768,GO:0005811,GO:0005829,GO:0008526,GO:0009395,GO:0043001,GO:0045717,GO:0046488,GO:1901352,GO:2001247	endosome|lipid droplet|cytosol|phosphatidylinositol transporter activity|phospholipid catabolic process|Golgi to plasma membrane protein transport|negative regulation of fatty acid biosynthetic process|phosphatidylinositol metabolic process|negative regulation of phosphatidylglycerol biosynthetic process|positive regulation of phosphatidylcholine biosynthetic process
B9J08_000008	751.771	1260.23	243.316	0.193073	-2.37278	1.45215e-17	4.1957e-16	Down	35.4127	24.9753	24.0116	4.17407	4.45619	6.77539	FRE7	Ferric/cupric reductase transmembrane component 7	GO:0000293,GO:0005886,GO:0006826,GO:0015677,GO:0016021,GO:0046872,GO:0052851,GO:0055072	ferric-chelate reductase activity|plasma membrane|iron ion transport|copper ion import|integral component of membrane|metal ion binding|ferric-chelate reductase (NADPH) activity|iron ion homeostasis
B9J08_000009	481.257	352.074	610.441	1.73384	0.793973	6.60699e-05	0.000326303	Up	13.0814	12.3084	9.08491	20.3826	19.1963	16.6618	HSX11	Ceramide glucosyltransferase	GO:0000139,GO:0006679,GO:0008120,GO:0009405,GO:0016021,GO:0030447,GO:0102769	Golgi membrane|glucosylceramide biosynthetic process|ceramide glucosyltransferase activity|pathogenesis|integral component of membrane|filamentous growth|dihydroceramide glucosyltransferase activity	ko00600	Sphingolipid metabolism
B9J08_000013	2289.97	1422.5	3157.45	2.21965	1.15033	0.0427226	0.0879353	Up	29.5937	27.6897	29.6049	31.4578	69.9298	81.6382	ILV3	Dihydroxy-acid dehydratase, mitochondrial	GO:0004160,GO:0005622,GO:0005739,GO:0009082,GO:0009097,GO:0009099,GO:0046872,GO:0051539	dihydroxy-acid dehydratase activity|intracellular|mitochondrion|branched-chain amino acid biosynthetic process|isoleucine biosynthetic process|valine biosynthetic process|metal ion binding|4 iron, 4 sulfur cluster binding	ko00770,ko01210,ko00290,ko01230	Pantothenate and CoA biosynthesis|2-Oxocarboxylic acid metabolism|Valine, leucine and isoleucine biosynthesis|Biosynthesis of amino acids
B9J08_000014	3484.82	4668.87	2300.76	0.492788	-1.02096	1.26883e-08	1.27189e-07	Down	74.6544	63.0353	56.1806	37.4307	25.0939	26.584
B9J08_000015	2495.99	3147.68	1844.29	0.585922	-0.771219	1.36995e-05	7.85757e-05	Down	99.8814	95.6189	97.1344	55.6936	49.9465	56.3934	LYS1	Homocitrate synthase, mitochondrial	GO:0004410,GO:0005739,GO:0019878	homocitrate synthase activity|mitochondrion|lysine biosynthetic process via aminoadipic acid	ko01210,ko01230,ko00300,ko00620	2-Oxocarboxylic acid metabolism|Biosynthesis of amino acids|Lysine biosynthesis|Pyruvate metabolism
B9J08_000017	1205.2	1533.05	877.353	0.572293	-0.805175	1.55814e-05	8.83381e-05	Down	32.004	29.2258	28.0561	19.2753	16.4979	12.4267	LDH1	Lipid droplet hydrolase 1	GO:0004806,GO:0005811,GO:0016042,GO:0016788,GO:0055088	triglyceride lipase activity|lipid droplet|lipid catabolic process|hydrolase activity, acting on ester bonds|lipid homeostasis
B9J08_000019	3051.33	1425.96	4676.69	3.27967	1.71355	2.26823e-21	9.7264e-20	Up	49.5901	46.0261	40.276	146.354	139.715	132.709
B9J08_000023	18172.1	27067.6	9276.7	0.342723	-1.54488	2.29089e-18	7.28098e-17	Down	411.81	503.129	415.14	164.542	140.656	121.56	APE2	Aminopeptidase 2	GO:0005576,GO:0005622,GO:0005737,GO:0006508,GO:0008236,GO:0008270,GO:0009277,GO:0042277,GO:0043171,GO:0070006	extracellular region|intracellular|cytoplasm|proteolysis|serine-type peptidase activity|zinc ion binding|fungal-type cell wall|peptide binding|peptide catabolic process|metalloaminopeptidase activity
B9J08_000028	1762.02	2127.11	1396.94	0.656731	-0.606626	0.000953869	0.00347757	Down	40.3541	41.7816	38.258	30.5423	24.8019	20.2566	PAN3	PAN2-PAN3 deadenylation complex subunit PAN3	GO:0000289,GO:0003723,GO:0005524,GO:0006397,GO:0031251,GO:0046872	nuclear-transcribed mRNA poly(A) tail shortening|RNA binding|ATP binding|mRNA processing|PAN complex|metal ion binding	ko03018	RNA degradation
B9J08_000030	347.824	507.651	187.996	0.370325	-1.43314	1.02591e-11	1.53121e-10	Down	27.5906	24.5166	19.6651	7.16004	7.78268	8.82073
B9J08_000033	1776.27	3020.69	531.862	0.176073	-2.50575	6.8281e-06	4.13127e-05	Down	61.2315	112.56	123.681	25.228	12.6134	9.73791	DAL5	Allantoate permease	GO:0005886,GO:0015124,GO:0015719,GO:0016021,GO:0042938,GO:0042939,GO:0071916	plasma membrane|allantoate transmembrane transporter activity|allantoate transport|integral component of membrane|dipeptide transport|tripeptide transport|dipeptide transmembrane transporter activity
B9J08_000034	239.617	117.809	361.425	3.06789	1.61725	8.85227e-09	9.12764e-08	Up	3.62432	6.0604	4.54	11.4541	14.3666	15.7302	OAC1	Mitochondrial oxaloacetate transport protein	GO:0005743,GO:0008272,GO:0015116,GO:0015131,GO:0015729,GO:0016021,GO:0034658,GO:0034659,GO:1901239	mitochondrial inner membrane|sulfate transport|sulfate transmembrane transporter activity|oxaloacetate transmembrane transporter activity|oxaloacetate transport|integral component of membrane|isopropylmalate transmembrane transporter activity|isopropylmalate transport|malonate(1-) transmembrane transporter activity
B9J08_000036	226.729	273.54	179.919	0.657742	-0.604407	0.00821204	0.0217819	Down	12.1777	10.9822	11.6662	7.75726	5.95368	6.90704
B9J08_000037	10222.1	5183.28	15260.9	2.94426	1.55791	0.00564061	0.0158565	Up	71.4926	68.4125	63.5142	103.599	207.212	244.976	CYM1	Mitochondrial presequence protease	GO:0005739,GO:0008237,GO:0046872	mitochondrion|metallopeptidase activity|metal ion binding
B9J08_000038	749.909	526.022	973.796	1.85125	0.888497	2.12929e-06	1.43092e-05	Up	213.822	246.647	236.071	510.035	428.967	356.778	MRPL39	54S ribosomal protein L39, mitochondrial	GO:0003735,GO:0005762,GO:0032543	structural constituent of ribosome|mitochondrial large ribosomal subunit|mitochondrial translation
B9J08_000053	3246.4	1952.29	4540.51	2.32573	1.21769	7.87699e-12	1.19886e-10	Up	165.506	135.909	157.098	349.683	343.507	342.654	TOM20	Mitochondrial import receptor subunit TOM20	GO:0005741,GO:0005742,GO:0015450,GO:0016031,GO:0030150,GO:0030943,GO:0031307,GO:0070096	mitochondrial outer membrane|mitochondrial outer membrane translocase complex|P-P-bond-hydrolysis-driven protein transmembrane transporter activity|tRNA import into mitochondrion|protein import into mitochondrial matrix|mitochondrion targeting sequence binding|integral component of mitochondrial outer membrane|mitochondrial outer membrane translocase complex assembly
B9J08_000057	2630.9	3191.36	2070.43	0.648761	-0.624242	0.001479	0.00499126	Down	222.551	182.751	185.623	79.307	129.759	137.998	SNO2	Probable pyridoxal 5'-phosphate synthase subunit SNO2	GO:0004359,GO:0005829,GO:0006541,GO:0008614,GO:0009228,GO:0036381,GO:0042819,GO:0042823,GO:1903600	glutaminase activity|cytosol|glutamine metabolic process|pyridoxine metabolic process|thiamine biosynthetic process|pyridoxal 5'-phosphate synthase (glutamine hydrolysing) activity|vitamin B6 biosynthetic process|pyridoxal phosphate biosynthetic process|glutaminase complex	ko00750	Vitamin B6 metabolism
B9J08_000059	1525.77	2132.93	918.603	0.430676	-1.21533	1.93397e-05	0.000107172	Down	219.686	175.828	173.137	120.507	59.9727	46.885	PEX22	Peroxisome assembly protein 22	GO:0005778,GO:0007031,GO:0016021	peroxisomal membrane|peroxisome organization|integral component of membrane
B9J08_000064	24760.7	10143.7	39377.8	3.882	1.9568	1.3495e-20	5.4822e-19	Up	726.449	742.054	778.3	2448.45	2620.45	3001.37	RPL11A	60S ribosomal protein L11-A	GO:0000027,GO:0002181,GO:0003735,GO:0005634,GO:0019843,GO:0022625	ribosomal large subunit assembly|cytoplasmic translation|structural constituent of ribosome|nucleus|rRNA binding|cytosolic large ribosomal subunit	ko03010	Ribosome
B9J08_000066	1371.87	1666.69	1077.05	0.646223	-0.629895	0.00109074	0.00390024	Down	46.9211	46.1357	48.3356	20.5149	32.0494	33.9481	ATG35	Autophagy-related protein 36	GO:0006914,GO:0046872	autophagy|metal ion binding
B9J08_000070	353.738	477.535	229.941	0.481518	-1.05434	3.1776e-05	0.000167825	Down	12.298	9.46431	7.90272	5.69469	4.11234	3.49886
B9J08_000071	6244.71	7770.99	4718.43	0.607185	-0.719792	4.77725e-05	0.000244196	Down	324.661	298.284	334.361	209.986	188.195	149.054	PIL1	Sphingolipid long chain base-responsive protein PIL1	GO:0005811,GO:0005886,GO:0006469,GO:0006897,GO:0008104,GO:0008289,GO:0009408,GO:0032126,GO:0036286,GO:0070941,GO:0097446	lipid droplet|plasma membrane|negative regulation of protein kinase activity|endocytosis|protein localization|lipid binding|response to heat|eisosome|eisosome filament|eisosome assembly|protein localization to eisosome filament
B9J08_000072	1333.96	950.887	1717.03	1.80572	0.852572	9.90801e-05	0.00047	Up	58.4511	38.3904	35.9478	80.8084	67.6259	78.934	SYM1	Protein SYM1	GO:0005743,GO:0016021	mitochondrial inner membrane|integral component of membrane	ko04146	Peroxisome
B9J08_000075	4896.01	2429.19	7362.82	3.03097	1.59978	0.000120076	0.000556407	Up	71.4461	60.3384	63.0484	121.373	213.11	206.587	IMH3	Inosine-5'-monophosphate dehydrogenase	GO:0000166,GO:0003938,GO:0005737,GO:0006177,GO:0006183,GO:0009267,GO:0030447,GO:0035690,GO:0036170,GO:0036180,GO:0044416,GO:0046872	nucleotide binding|IMP dehydrogenase activity|cytoplasm|GMP biosynthetic process|GTP biosynthetic process|cellular response to starvation|filamentous growth|cellular response to drug|filamentous growth of a population of unicellular organisms in response to starvation|filamentous growth of a population of unicellular organisms in response to biotic stimulus|induction by symbiont of host defense r…	ko00230,ko00983	Purine metabolism|Drug metabolism - other enzymes
B9J08_000082	6906.52	5183.61	8629.44	1.66475	0.735309	2.26152e-05	0.000124051	Up	337.485	316.474	312.95	546.52	500.773	463.629	GSP1	GTP-binding nuclear protein GSP1/Ran	GO:0003924,GO:0005525,GO:0005634,GO:0006913,GO:0015031	GTPase activity|GTP binding|nucleus|nucleocytoplasmic transport|protein transport	ko03008,ko03013	Ribosome biogenesis in eukaryotes|RNA transport
B9J08_000083	201.176	245.165	157.187	0.641147	-0.641272	0.00612031	0.0169319	Down	25.3671	23.9378	23.1233	17.8087	9.40615	12.0907	YHC1	U1 small nuclear ribonucleoprotein C	GO:0000243,GO:0000387,GO:0000395,GO:0003729,GO:0005685,GO:0008270,GO:0030619,GO:0030627,GO:0071004	commitment complex|spliceosomal snRNP assembly|mRNA 5'-splice site recognition|mRNA binding|U1 snRNP|zinc ion binding|U1 snRNA binding|pre-mRNA 5'-splice site binding|U2-type prespliceosome	ko03040	Spliceosome
B9J08_000085	181.28	238.726	123.833	0.518725	-0.946958	0.000119462	0.000554039	Down	7.0142	6.84575	6.05453	4.49111	3.02383	2.36061
B9J08_000086	105.98	128.627	83.3332	0.647866	-0.626234	0.0244619	0.055024	Down	4.48087	3.7997	2.29499	2.82572	1.8277	1.58726
B9J08_000087	998.951	755.633	1242.27	1.64401	0.71722	0.000152318	0.000689257	Up	16.2373	13.8872	13.9405	19.2511	24.292	24.2288	MCM5	Minichromosome maintenance protein 5	GO:0000727,GO:0000784,GO:0003682,GO:0003688,GO:0004386,GO:0005524,GO:0005634,GO:0005654,GO:0005656,GO:0005737,GO:0006267,GO:0006270,GO:0006343,GO:0006348,GO:0030174,GO:0031261,GO:0031298,GO:0031939,GO:0032508,GO:0033260,GO:0042555,GO:0071162	double-strand break repair via break-induced replication|nuclear chromosome, telomeric region|chromatin binding|DNA replication origin binding|helicase activity|ATP binding|nucleus|nucleoplasm|nuclear pre-replicative complex|cytoplasm|pre-replicative complex assembly involved in nuclear cell cycle DNA replication|DNA replication initiation|establishment of chromatin silencing|chromatin silencing …	ko04113,ko04111,ko03030,ko04110	Meiosis - yeast|Cell cycle - yeast|DNA replication|Cell cycle
B9J08_000089	532.327	679.052	385.603	0.567855	-0.816406	3.81588e-05	0.000198624	Down	50.506	40.05	39.2096	25.4588	19.184	25.1919	YOL073C	Uncharacterized membrane protein YOL073C	GO:0016021,GO:0044695	integral component of membrane|Dsc E3 ubiquitin ligase complex
B9J08_000090	13620.7	5268.53	21972.8	4.17058	2.06025	1.30146e-30	1.56262e-28	Up	538.639	454.373	506.714	1948.54	2047.9	1915.31	RPL18A	60S ribosomal protein L18-A	GO:0002181,GO:0003735,GO:0022625	cytoplasmic translation|structural constituent of ribosome|cytosolic large ribosomal subunit	ko03010	Ribosome
B9J08_000091	12724.1	4697.68	20750.5	4.41718	2.14312	7.90171e-33	1.04129e-30	Up	431.168	360.825	403.861	1640.41	1544.63	1613.02	RPS19A	40S ribosomal protein S19-A	GO:0000028,GO:0002181,GO:0003735,GO:0006407,GO:0022627,GO:0042274	ribosomal small subunit assembly|cytoplasmic translation|structural constituent of ribosome|rRNA export from nucleus|cytosolic small ribosomal subunit|ribosomal small subunit biogenesis	ko03010	Ribosome
B9J08_000093	2306.82	1816.57	2797.06	1.53974	0.622691	0.00048731	0.00193883	Up	41.07	40.1668	37.8295	61.0448	55.8262	56.7043	SAL1	Calcium-binding mitochondrial carrier SAL1	GO:0005509,GO:0005743,GO:0016021,GO:0022857	calcium ion binding|mitochondrial inner membrane|integral component of membrane|transmembrane transporter activity
B9J08_000095	2115.6	2717.37	1513.83	0.557092	-0.844012	3.71165e-06	2.3593e-05	Down	40.6554	39.8755	35.9902	26.273	18.7232	17.3916	UPC2	Sterol uptake control protein 2	GO:0000982,GO:0003677,GO:0005634,GO:0008204,GO:0008270,GO:0009405,GO:0016125,GO:0035690,GO:0045892,GO:0045944	transcription factor activity, RNA polymerase II proximal promoter sequence-specific DNA binding|DNA binding|nucleus|ergosterol metabolic process|zinc ion binding|pathogenesis|sterol metabolic process|cellular response to drug|negative regulation of transcription, DNA-templated|positive regulation of transcription by RNA polymerase II
B9J08_000102	31514.3	14723.3	48305.3	3.28087	1.71408	4.81329e-20	1.84441e-18	Up	322.756	279.665	289.108	815.341	1027.04	893.263	SSB1	Ribosome-associated molecular chaperone SSB1	GO:0005524,GO:0005737,GO:0006412,GO:0016787	ATP binding|cytoplasm|translation|hydrolase activity	ko04010,ko04141,ko03040,ko04144	MAPK signaling pathway|Protein processing in endoplasmic reticulum|Spliceosome|Endocytosis
B9J08_000106	807.409	580.493	1034.33	1.7818	0.833339	1.25558e-05	7.23232e-05	Up	28.8487	21.2855	24.4725	36.0951	38.3033	42.7317	ATP10	Mitochondrial ATPase complex subunit ATP10	GO:0005743,GO:0032592,GO:0033615,GO:0051082	mitochondrial inner membrane|integral component of mitochondrial membrane|mitochondrial proton-transporting ATP synthase complex assembly|unfolded protein binding
B9J08_000107	23454.8	11520.5	35389.1	3.07184	1.6191	5.26779e-20	2.00436e-18	Up	1297.64	1312.34	1480.36	3797.14	3871.57	4148.16	rps20	40S ribosomal protein S20	GO:0002181,GO:0003735,GO:0005829,GO:0022627,GO:0042254	cytoplasmic translation|structural constituent of ribosome|cytosol|cytosolic small ribosomal subunit|ribosome biogenesis	ko03010	Ribosome
B9J08_000115	1137.12	1408.36	865.89	0.614822	-0.701759	0.000809429	0.00300367	Down	29.5097	25.2326	28.0591	22.5728	12.9186	12.6883	SSY5	SPS-sensor serine protease component SSY5	GO:0005886	plasma membrane
B9J08_000118	816.99	552.851	1081.13	1.95555	0.967574	0.00199092	0.00642207	Up	11.6273	10.4127	11.2643	14.6658	24.0017	21.9905	SYO1	Synchronized import protein 1	GO:0005634,GO:0005737,GO:0006606,GO:0042273,GO:0051082	nucleus|cytoplasm|protein import into nucleus|ribosomal large subunit biogenesis|unfolded protein binding
B9J08_000122	1559.92	1934.12	1185.71	0.613048	-0.705929	0.000190002	0.000840769	Down	36.754	40.3126	45.915	20.257	24.8163	24.9123	YDJ1	Mitochondrial protein import protein MAS5	GO:0001671,GO:0005524,GO:0005829,GO:0006458,GO:0006511,GO:0006626,GO:0009408,GO:0030433,GO:0031072,GO:0035719,GO:0042026,GO:0045047,GO:0046872,GO:0048471,GO:0051082,GO:0051131,GO:0072380	ATPase activator activity|ATP binding|cytosol|'de novo' protein folding|ubiquitin-dependent protein catabolic process|protein targeting to mitochondrion|response to heat|ubiquitin-dependent ERAD pathway|heat shock protein binding|tRNA import into nucleus|protein refolding|protein targeting to ER|metal ion binding|perinuclear region of cytoplasm|unfolded protein binding|chaperone-mediated protein …
B9J08_000129	1410.41	974.378	1846.44	1.89499	0.922191	3.91603e-07	3.03127e-06	Up	154.243	152.951	188.49	322.747	305.806	287.33	MDM35	Mitochondrial distribution and morphology protein 35	GO:0005634,GO:0005758,GO:0007005,GO:0015914,GO:0033108,GO:0045332	nucleus|mitochondrial intermembrane space|mitochondrion organization|phospholipid transport|mitochondrial respiratory chain complex assembly|phospholipid translocation
B9J08_000134	2249.48	2737.22	1761.73	0.643618	-0.635722	0.000417123	0.00168955	Down	89.6169	90.0804	87.0852	64.2707	50.3726	48.3276	PEX30	Peroxisomal membrane protein PEX30	GO:0005777,GO:0005779,GO:0005783,GO:0007031,GO:0032581	peroxisome|integral component of peroxisomal membrane|endoplasmic reticulum|peroxisome organization|ER-dependent peroxisome organization
B9J08_000136	6180.16	3597.71	8762.61	2.43561	1.28428	2.13016e-13	3.7612e-12	Up	592.141	537.633	651.163	1595.2	1460.58	1122.97	RPL38	60S ribosomal protein L38	GO:0002181,GO:0003735,GO:0022625	cytoplasmic translation|structural constituent of ribosome|cytosolic large ribosomal subunit	ko03010	Ribosome
B9J08_000139	494.215	621.647	366.782	0.590016	-0.761175	0.000163927	0.000737466	Down	11.3391	9.32696	7.80982	6.46127	4.23481	5.05929	MNN4	Protein MNN4	GO:0006487,GO:0006493,GO:0008047,GO:0016020,GO:0016021,GO:0071470	protein N-linked glycosylation|protein O-linked glycosylation|enzyme activator activity|membrane|integral component of membrane|cellular response to osmotic stress
B9J08_000142	20515.8	10347.8	30683.8	2.96524	1.56815	3.29924e-19	1.14268e-17	Up	1152.32	987.404	1022.2	3329.42	2759.39	2809.13	RPS26A	40S ribosomal protein S26-A	GO:0002181,GO:0003729,GO:0003735,GO:0006407,GO:0022627,GO:0042255	cytoplasmic translation|mRNA binding|structural constituent of ribosome|rRNA export from nucleus|cytosolic small ribosomal subunit|ribosome assembly	ko03010	Ribosome
B9J08_000145	4973.85	6050.38	3897.31	0.644142	-0.634548	0.00127236	0.00441811	Down	71.6856	57.7487	54.5101	43.3172	42.8819	26.3477	SLA1	Actin cytoskeleton-regulatory complex protein SLA1	GO:0000147,GO:0003779,GO:0005634,GO:0005886,GO:0006897,GO:0007015,GO:0010008,GO:0030036,GO:0030427,GO:0030448,GO:0030479,GO:0030674,GO:0042802,GO:0043130,GO:0051286	actin cortical patch assembly|actin binding|nucleus|plasma membrane|endocytosis|actin filament organization|endosome membrane|actin cytoskeleton organization|site of polarized growth|hyphal growth|actin cortical patch|protein binding, bridging|identical protein binding|ubiquitin binding|cell tip
B9J08_000147	1658.08	2311.7	1004.47	0.434516	-1.20252	2.44233e-11	3.49098e-10	Down	134.478	153.804	161.775	49.0161	51.6406	58.5277	SPAC16E8.02	Uncharacterized endoplasmic reticulum membrane protein C16E8.02	GO:0005783,GO:0030176,GO:0046521	endoplasmic reticulum|integral component of endoplasmic reticulum membrane|sphingoid catabolic process
B9J08_000151	2333.84	1438.99	3228.69	2.24372	1.16589	0.00761616	0.0203411	Up	38.5914	36.6049	40.0959	50.9968	89.4616	102.496
B9J08_000152	591.159	714.387	467.932	0.655013	-0.610405	0.00174481	0.00571	Down	20.5764	22.333	24.2355	15.2946	12.391	14.7497
B9J08_000156	725.053	368.698	1081.41	2.93305	1.5524	9.51607e-16	2.30562e-14	Up	85.0908	62.8727	65.1219	218.413	206.845	177.471	MRPL31	54S ribosomal protein L31, mitochondrial	GO:0003735,GO:0005762,GO:0032543	structural constituent of ribosome|mitochondrial large ribosomal subunit|mitochondrial translation
B9J08_000168	191.728	136.995	246.461	1.79904	0.84723	0.000426329	0.001719	Up	4.08222	2.43929	2.14189	5.96956	4.12602	4.82606	CFL1	Probable ferric reductase transmembrane component	GO:0000293,GO:0006811,GO:0016021,GO:0055072	ferric-chelate reductase activity|ion transport|integral component of membrane|iron ion homeostasis
B9J08_000171	340.494	426.29	254.697	0.597474	-0.743052	0.000570322	0.00220576	Down	15.9955	13.5851	13.1464	10.1159	7.0797	6.42844	BUR1	Serine/threonine-protein kinase BUR1	GO:0004693,GO:0005524,GO:0005634,GO:0008353	cyclin-dependent protein serine/threonine kinase activity|ATP binding|nucleus|RNA polymerase II CTD heptapeptide repeat kinase activity
B9J08_000172	4266.69	6774.35	1759.03	0.25966	-1.94531	1.39845e-26	1.02105e-24	Down	182.517	173.84	158.648	54.797	40.5067	35.681	ITR1	Myo-inositol transporter 1	GO:0005351,GO:0005355,GO:0005365,GO:0005886,GO:0005887,GO:0007124,GO:0008645,GO:0015798,GO:0016020,GO:0055085	carbohydrate:proton symporter activity|glucose transmembrane transporter activity|myo-inositol transmembrane transporter activity|plasma membrane|integral component of plasma membrane|pseudohyphal growth|hexose transmembrane transport|myo-inositol transport|membrane|transmembrane transport
B9J08_000174	5563.57	4047.16	7079.98	1.74937	0.806833	0.000740201	0.00276768	Up	172.645	164.457	162.471	215.942	324.947	293.905	CYS3	Cystathionine gamma-lyase	GO:0003962,GO:0004123,GO:0005737,GO:0019343,GO:0019344,GO:0019346,GO:0030170,GO:0044540,GO:0047804,GO:0071266,GO:0080146	cystathionine gamma-synthase activity|cystathionine gamma-lyase activity|cytoplasm|cysteine biosynthetic process via cystathionine|cysteine biosynthetic process|transsulfuration|pyridoxal phosphate binding|L-cystine L-cysteine-lyase (deaminating)|cysteine-S-conjugate beta-lyase activity|'de novo' L-methionine biosynthetic process|L-cysteine desulfhydrase activity	ko00260,ko01230,ko00270,ko00450	Glycine, serine and threonine metabolism|Biosynthesis of amino acids|Cysteine and methionine metabolism|Selenocompound metabolism
B9J08_000175	2910.37	3494.42	2326.33	0.665726	-0.586999	0.00109073	0.00390024	Down	41.6072	43.8367	36.998	30.3735	27.9825	19.4606	PMC1	Calcium-transporting ATPase 2	GO:0000329,GO:0005388,GO:0005524,GO:0005887,GO:0006816,GO:0006874,GO:0055085	fungal-type vacuole membrane|calcium-transporting ATPase activity|ATP binding|integral component of plasma membrane|calcium ion transport|cellular calcium ion homeostasis|transmembrane transport
B9J08_000178	7145.67	8602.52	5688.81	0.661296	-0.596632	0.000535665	0.00208666	Down	854.668	812.142	984.604	543.702	507.072	562.252	POX18	Oleate-induced peroxisomal protein POX18	GO:0005777,GO:0006631,GO:0008289	peroxisome|fatty acid metabolic process|lipid binding
B9J08_000185	15480.1	5478.39	25481.8	4.65134	2.21765	5.47128e-35	8.95797e-33	Up	381.974	297.527	318.475	1558.4	1400.9	1484.23	RPS7A	40S ribosomal protein S7-A	GO:0002181,GO:0003735,GO:0005654,GO:0005730,GO:0006364,GO:0022627,GO:0031167,GO:0032040,GO:0042254,GO:0042274	cytoplasmic translation|structural constituent of ribosome|nucleoplasm|nucleolus|rRNA processing|cytosolic small ribosomal subunit|rRNA methylation|small-subunit processome|ribosome biogenesis|ribosomal small subunit biogenesis	ko03010	Ribosome
B9J08_000188	636.139	431.809	840.468	1.94639	0.9608	0.0128484	0.0316697	Up	8.59353	7.21775	8.10584	9.37369	18.003	16.1007	PRP43	Pre-mRNA-splicing factor ATP-dependent RNA helicase PRP43	GO:0000390,GO:0000462,GO:0000463,GO:0000466,GO:0003723,GO:0004004,GO:0005524,GO:0006364,GO:0030490,GO:0034459,GO:0042273,GO:0071014	spliceosomal complex disassembly|maturation of SSU-rRNA from tricistronic rRNA transcript (SSU-rRNA, 5.8S rRNA, LSU-rRNA)|maturation of LSU-rRNA from tricistronic rRNA transcript (SSU-rRNA, 5.8S rRNA, LSU-rRNA)|maturation of 5.8S rRNA from tricistronic rRNA transcript (SSU-rRNA, 5.8S rRNA, LSU-rRNA)|RNA binding|ATP-dependent RNA helicase activity|ATP binding|rRNA processing|maturation of SSU-rRNA…	ko03040	Spliceosome
B9J08_000192	1488.51	641.308	2335.71	3.64211	1.86477	1.32818e-06	9.28354e-06	Up	8.89255	7.06822	6.47475	18.0676	29.4567	28.1864	RPA2	DNA-directed RNA polymerase I subunit RPA2	GO:0001054,GO:0003677,GO:0005736,GO:0032549,GO:0042790,GO:0046872	RNA polymerase I activity|DNA binding|RNA polymerase I complex|ribonucleoside binding|nucleolar large rRNA transcription by RNA polymerase I|metal ion binding	ko00230,ko00240,ko03020	Purine metabolism|Pyrimidine metabolism|RNA polymerase
B9J08_000193	91.6693	58.8047	124.534	2.11775	1.08253	0.000198681	0.000874878	Up	3.92512	2.77853	2.97991	6.44694	8.07866	6.15993	MTQ2	eRF1 methyltransferase catalytic subunit MTQ2	GO:0003676,GO:0005634,GO:0005737,GO:0006417,GO:0008276,GO:0008757,GO:0018364,GO:0035657	nucleic acid binding|nucleus|cytoplasm|regulation of translation|protein methyltransferase activity|S-adenosylmethionine-dependent methyltransferase activity|peptidyl-glutamine methylation|eRF1 methyltransferase complex
B9J08_000194	262.731	203.09	322.372	1.58733	0.666606	0.00230678	0.00733149	Up	5.87023	4.46154	3.84919	7.23465	7.56129	6.26768	BBP	Branchpoint-bridging protein	GO:0000398,GO:0005681,GO:0008270,GO:0045131	mRNA splicing, via spliceosome|spliceosomal complex|zinc ion binding|pre-mRNA branch point binding
B9J08_000199	327.762	409.153	246.371	0.602149	-0.731807	0.00185618	0.0060234	Down	9.47319	7.86948	7.77306	6.99663	3.56947	3.94055
B9J08_000200	1399.07	910.235	1887.91	2.07409	1.05248	9.39569e-09	9.61457e-08	Up	16.1921	11.5485	12.3342	25.083	28.1848	24.1859	NAM2	Leucine--tRNA ligase, mitochondrial	GO:0002161,GO:0004823,GO:0005524,GO:0005759,GO:0006429	aminoacyl-tRNA editing activity|leucine-tRNA ligase activity|ATP binding|mitochondrial matrix|leucyl-tRNA aminoacylation	ko00970	Aminoacyl-tRNA biosynthesis
B9J08_000201	700.114	480.871	919.356	1.91186	0.934973	1.0098e-06	7.25524e-06	Up	8.78699	8.76303	7.63225	15.9624	16.0263	12.7886	CCM1	Mitochondrial group I intron splicing factor CCM1	GO:0005739,GO:0006397,GO:0008380	mitochondrion|mRNA processing|RNA splicing
B9J08_000203	22089.5	8595.68	35583.3	4.13967	2.04952	1.61852e-30	1.86061e-28	Up	716.224	611.845	592.782	2561.88	2414.13	2453.98	RPS9B	40S ribosomal protein S9-B	GO:0000462,GO:0003735,GO:0005730,GO:0006412,GO:0019843,GO:0022627,GO:0032040,GO:0045903	maturation of SSU-rRNA from tricistronic rRNA transcript (SSU-rRNA, 5.8S rRNA, LSU-rRNA)|structural constituent of ribosome|nucleolus|translation|rRNA binding|cytosolic small ribosomal subunit|small-subunit processome|positive regulation of translational fidelity	ko03010	Ribosome
B9J08_000207	179.785	110.115	249.455	2.2654	1.17977	0.000311249	0.00130464	Up	7.04889	6.43279	5.23853	9.18347	14.2095	12.5391	LOC1	60S ribosomal subunit assembly/export protein LOC1	GO:0003729,GO:0005730,GO:0008298,GO:0030687,GO:0042273,GO:0051028	mRNA binding|nucleolus|intracellular mRNA localization|preribosome, large subunit precursor|ribosomal large subunit biogenesis|mRNA transport
B9J08_000209	5728.42	3139.61	8317.23	2.64913	1.40552	2.92113e-15	6.74482e-14	Up	774.662	763.886	811.093	1918.9	2099.94	2221.84	RPP1B	60S acidic ribosomal protein P1-B	GO:0003735,GO:0005840,GO:0006414,GO:0042802,GO:0051260,GO:0051291	structural constituent of ribosome|ribosome|translational elongation|identical protein binding|protein homooligomerization|protein heterooligomerization	ko03010	Ribosome
B9J08_000210	30917.3	8463.34	53371.3	6.30617	2.65676	0.00326854	0.00987503	Up	304.905	356.453	464.944	935.072	2434.97	3337.42
B9J08_000211	524.206	715.129	333.283	0.466046	-1.10146	0.0008541	0.00314882	Down	34.9527	56.0434	56.6904	21.4102	19.3511	23.629
B9J08_000214	455.327	354.369	556.285	1.56979	0.650571	0.00135476	0.00466226	Up	6.35705	7.04717	5.88618	9.25325	10.1993	9.26978	NAN1	NET1-associated nuclear protein 1	GO:0000462,GO:0005654,GO:0005730,GO:0031167,GO:0032040,GO:0033553,GO:0034455,GO:0034511,GO:0045943	maturation of SSU-rRNA from tricistronic rRNA transcript (SSU-rRNA, 5.8S rRNA, LSU-rRNA)|nucleoplasm|nucleolus|rRNA methylation|small-subunit processome|rDNA heterochromatin|t-UTP complex|U3 snoRNA binding|positive regulation of transcription by RNA polymerase I	ko03008	Ribosome biogenesis in eukaryotes
B9J08_000215	307.146	222.583	391.71	1.75983	0.815438	0.000104759	0.000495197	Up	50.0099	26.7216	29.3261	59.1371	34.2724	52.8985	RPB10	DNA-directed RNA polymerases I, II, and III subunit RPABC5	GO:0001054,GO:0001055,GO:0001056,GO:0003677,GO:0003968,GO:0005665,GO:0005666,GO:0005736,GO:0008270,GO:0042797	RNA polymerase I activity|RNA polymerase II activity|RNA polymerase III activity|DNA binding|RNA-directed 5'-3' RNA polymerase activity|RNA polymerase II, core complex|RNA polymerase III complex|RNA polymerase I complex|zinc ion binding|tRNA transcription by RNA polymerase III	ko03020,ko00230,ko00240	RNA polymerase|Purine metabolism|Pyrimidine metabolism
B9J08_000216	4657.06	6231.55	3082.56	0.494669	-1.01546	0.00225946	0.00718532	Down	96.8393	150.897	170.626	65.7457	65.4974	61.6477	CPS1	Carboxypeptidase S	GO:0000328,GO:0004180,GO:0004181,GO:0005774,GO:0005775,GO:0006807,GO:0016021,GO:0046872,GO:0051603	fungal-type vacuole lumen|carboxypeptidase activity|metallocarboxypeptidase activity|vacuolar membrane|vacuolar lumen|nitrogen compound metabolic process|integral component of membrane|metal ion binding|proteolysis involved in cellular protein catabolic process
B9J08_000217	1751.94	602.668	2901.22	4.81396	2.26722	1.54231e-33	2.13669e-31	Up	19.4262	18.5951	17.4097	85.8347	87.2681	75.7974	MRPL2	54S ribosomal protein L2, mitochondrial	GO:0003735,GO:0005739,GO:0005840,GO:0006412	structural constituent of ribosome|mitochondrion|ribosome|translation
B9J08_000220	3403.73	1196.34	5611.11	4.69025	2.22966	0.00023414	0.0010153	Up	34.6031	28.5972	31.6965	84.9635	150.155	190.064	SNG1	Nitrosoguanidine resistance protein SNG1	GO:0005886,GO:0015931,GO:0016021,GO:0060237,GO:0061091	plasma membrane|nucleobase-containing compound transport|integral component of membrane|regulation of fungal-type cell wall organization|regulation of phospholipid translocation
B9J08_000226	4422.56	3421.81	5423.31	1.58492	0.664414	0.000174508	0.000779231	Up	104.269	98.5826	104.204	140.604	156.297	155.138	HRB1	Protein HRB1	GO:0003723,GO:0003729,GO:0005634,GO:0005737,GO:0016973,GO:0071014,GO:0071028,GO:1990904,GO:2000815	RNA binding|mRNA binding|nucleus|cytoplasm|poly(A)+ mRNA export from nucleus|post-mRNA release spliceosomal complex|nuclear mRNA surveillance|ribonucleoprotein complex|regulation of mRNA stability involved in response to oxidative stress
B9J08_000229	1028.64	1313.63	743.643	0.566099	-0.820873	8.59119e-06	5.13611e-05	Down	51.09	50.1262	48.9143	26.5535	25.9102	28.8656	LEU2	3-isopropylmalate dehydrogenase	GO:0000287,GO:0003862,GO:0005829,GO:0006097,GO:0009098,GO:0051287	magnesium ion binding|3-isopropylmalate dehydrogenase activity|cytosol|glyoxylate cycle|leucine biosynthetic process|NAD binding	ko01230,ko00660,ko01210,ko00290	Biosynthesis of amino acids|C5-Branched dibasic acid metabolism|2-Oxocarboxylic acid metabolism|Valine, leucine and isoleucine biosynthesis
B9J08_000231	528.596	413.87	643.321	1.5544	0.636361	0.00123241	0.00431823	Up	17.2158	13.9056	16.0301	24.2255	26.7121	23.3721	PET8	Putative mitochondrial carrier protein PET8	GO:0000095,GO:0005743,GO:0016021	S-adenosyl-L-methionine transmembrane transporter activity|mitochondrial inner membrane|integral component of membrane
B9J08_000233	443.541	215.292	671.791	3.12037	1.64172	0.000103426	0.000489326	Up	8.41513	8.19813	7.43428	17.6309	31.1418	24.1913	RLP7	Ribosome biogenesis protein RLP7	GO:0000463,GO:0000465,GO:0003723,GO:0005730,GO:0030687	maturation of LSU-rRNA from tricistronic rRNA transcript (SSU-rRNA, 5.8S rRNA, LSU-rRNA)|exonucleolytic trimming to generate mature 5'-end of 5.8S rRNA from tricistronic rRNA transcript (SSU-rRNA, 5.8S rRNA, LSU-rRNA)|RNA binding|nucleolus|preribosome, large subunit precursor	ko03010	Ribosome
B9J08_000245	543.003	362.842	723.163	1.99305	0.994978	4.67386e-07	3.56679e-06	Up	5.83119	4.83272	4.80181	9.61572	10.0969	8.71431	ESF1	Pre-rRNA-processing protein ESF1	GO:0003723,GO:0005730,GO:0006364	RNA binding|nucleolus|rRNA processing
B9J08_000246	1878.92	2282.84	1474.99	0.646119	-0.630128	0.000582188	0.00224362	Down	49.7394	43.4202	42.9004	33.7318	25.5568	23.0663	RTC5	Restriction of telomere capping protein 5	GO:0005737	cytoplasm
B9J08_000247	1358.31	1041.35	1675.26	1.60874	0.685927	0.000122005	0.000563895	Up	68.1686	61.9456	60.317	118.917	79.5929	87.2039	KEI1	Inositol phosphorylceramide synthase regulatory subunit KEI1	GO:0006673,GO:0030173,GO:0070916,GO:0070917	inositol phosphoceramide metabolic process|integral component of Golgi membrane|inositol phosphoceramide synthase complex|inositol phosphoceramide synthase regulator activity
B9J08_000248	355.285	201.523	509.047	2.52601	1.33686	2.29493e-10	2.94525e-09	Up	6.12936	4.83421	5.7354	13.3067	13.0199	13.4093	RIO1	Serine/threonine-protein kinase RIO1	GO:0000462,GO:0004672,GO:0004674,GO:0005524,GO:0005634,GO:0005737,GO:0005829,GO:0006468,GO:0007049,GO:0007096,GO:0016479,GO:0016787,GO:0030490,GO:0030688,GO:0030874,GO:0046777,GO:0046872,GO:0051301,GO:2000234	maturation of SSU-rRNA from tricistronic rRNA transcript (SSU-rRNA, 5.8S rRNA, LSU-rRNA)|protein kinase activity|protein serine/threonine kinase activity|ATP binding|nucleus|cytoplasm|cytosol|protein phosphorylation|cell cycle|regulation of exit from mitosis|negative regulation of transcription by RNA polymerase I|hydrolase activity|maturation of SSU-rRNA|preribosome, small subunit precursor|nucl…	ko03008	Ribosome biogenesis in eukaryotes
B9J08_000251	3817.75	4878.88	2756.63	0.565013	-0.823644	3.12741e-06	2.02122e-05	Down	145.573	145.596	136.692	83.5546	71.7803	69.7014	APE4	Aspartyl aminopeptidase 4	GO:0000324,GO:0000328,GO:0004177,GO:0005576,GO:0006508,GO:0008270,GO:0070006	fungal-type vacuole|fungal-type vacuole lumen|aminopeptidase activity|extracellular region|proteolysis|zinc ion binding|metalloaminopeptidase activity
B9J08_000254	19256.5	8322.8	30190.2	3.62741	1.85894	1.16986e-25	7.70821e-24	Up	836.595	783.051	874.982	2851.18	2739.46	2773.86	RPS17B	40S ribosomal protein S17-B	GO:0000028,GO:0002181,GO:0003735,GO:0022627	ribosomal small subunit assembly|cytoplasmic translation|structural constituent of ribosome|cytosolic small ribosomal subunit	ko03010	Ribosome
B9J08_000257	273.622	179.539	367.706	2.04806	1.03426	0.00516171	0.0146628	Up	5.66099	4.66838	4.64861	5.92568	10.3014	11.1954	UTP6	U3 small nucleolar RNA-associated protein 6	GO:0000447,GO:0000462,GO:0000472,GO:0000480,GO:0005654,GO:0005730,GO:0030515,GO:0031167,GO:0032040,GO:0034388,GO:0042802	endonucleolytic cleavage in ITS1 to separate SSU-rRNA from 5.8S rRNA and LSU-rRNA from tricistronic rRNA transcript (SSU-rRNA, 5.8S rRNA, LSU-rRNA)|maturation of SSU-rRNA from tricistronic rRNA transcript (SSU-rRNA, 5.8S rRNA, LSU-rRNA)|endonucleolytic cleavage to generate mature 5'-end of SSU-rRNA from (SSU-rRNA, 5.8S rRNA, LSU-rRNA)|endonucleolytic cleavage in 5'-ETS of tricistronic rRNA transc…	ko03008	Ribosome biogenesis in eukaryotes
B9J08_000258	1752.28	2221.76	1282.81	0.577383	-0.792399	1.16397e-05	6.79884e-05	Down	171.166	175.699	158.725	111.374	83.0206	106.177	CTR2	Copper transport protein CTR2	GO:0000329,GO:0005375,GO:0006878,GO:0015677,GO:0015680,GO:0016021	fungal-type vacuole membrane|copper ion transmembrane transporter activity|cellular copper ion homeostasis|copper ion import|protein maturation by copper ion transfer|integral component of membrane
B9J08_000261	23726.2	14824.2	32628.2	2.20102	1.13817	3.8167e-06	2.41754e-05	Up	293.869	286.03	278.177	759.139	631.171	447.865	ERG1	Squalene monooxygenase	GO:0004506,GO:0005783,GO:0005789,GO:0005886,GO:0006696,GO:0009267,GO:0016021,GO:0016126,GO:0030447,GO:0031090,GO:0035690,GO:0036170,GO:0036171,GO:0036180,GO:0036187,GO:0050660,GO:0051668	squalene monooxygenase activity|endoplasmic reticulum|endoplasmic reticulum membrane|plasma membrane|ergosterol biosynthetic process|cellular response to starvation|integral component of membrane|sterol biosynthetic process|filamentous growth|organelle membrane|cellular response to drug|filamentous growth of a population of unicellular organisms in response to starvation|filamentous growth of a p…	ko00909,ko00100	Sesquiterpenoid and triterpenoid biosynthesis|Steroid biosynthesis
B9J08_000267	2795.85	3962.64	1629.05	0.411104	-1.28243	1.31219e-12	2.17477e-11	Down	139.058	111.677	97.8115	55.9088	39.3871	42.3332	mug180	Putative steryl acetyl hydrolase mug81	GO:0005737,GO:0005783,GO:0005789,GO:0016021,GO:0034084,GO:0034210,GO:0051321	cytoplasm|endoplasmic reticulum|endoplasmic reticulum membrane|integral component of membrane|steryl deacetylase activity|sterol deacetylation|meiotic cell cycle
B9J08_000270	2809.76	2030.45	3589.07	1.76762	0.821811	3.22353e-06	2.07589e-05	Up	44.3844	43.9913	42.2256	78.7805	71.4425	67.1378	UPC2	Sterol uptake control protein 2	GO:0000982,GO:0003677,GO:0005634,GO:0008204,GO:0008270,GO:0009405,GO:0016125,GO:0035690,GO:0045892,GO:0045944	transcription factor activity, RNA polymerase II proximal promoter sequence-specific DNA binding|DNA binding|nucleus|ergosterol metabolic process|zinc ion binding|pathogenesis|sterol metabolic process|cellular response to drug|negative regulation of transcription, DNA-templated|positive regulation of transcription by RNA polymerase II
B9J08_000276	4115.88	3046.86	5184.9	1.70172	0.766993	1.58906e-05	8.98083e-05	Up	70.9142	60.3694	52.7824	93.3609	92.6495	107.25	AN6010	Heat shock 70 kDa protein	GO:0005524,GO:0005737,GO:0005739,GO:0006986,GO:0009847,GO:0016887,GO:0031072,GO:0034605,GO:0034620,GO:0042026,GO:0042623,GO:0044183,GO:0051082,GO:0051085,GO:0051787,GO:0071470	ATP binding|cytoplasm|mitochondrion|response to unfolded protein|spore germination|ATPase activity|heat shock protein binding|cellular response to heat|cellular response to unfolded protein|protein refolding|ATPase activity, coupled|protein binding involved in protein folding|unfolded protein binding|chaperone cofactor-dependent protein refolding|misfolded protein binding|cellular response to osm…	ko03018	RNA degradation
B9J08_000277	861.928	1149.47	574.381	0.499691	-1.00089	1.17693e-07	1.00936e-06	Down	27.4358	27.2027	28.0962	14.0875	12.9997	12.6265
B9J08_000278	622.352	881.322	363.383	0.412315	-1.27818	1.02319e-10	1.36501e-09	Down	32.9763	34.1948	34.235	15.5452	13.0924	11.8395	TAN1	tRNA acetyltransferase TAN1	GO:0003723,GO:0005634,GO:0005737,GO:0006400,GO:0016746	RNA binding|nucleus|cytoplasm|tRNA modification|transferase activity, transferring acyl groups
B9J08_000280	744.561	1046.22	442.904	0.423339	-1.24012	2.87487e-10	3.59558e-09	Down	117.871	115.566	119.029	70.7035	38.4486	37.9584	VPS55	Vacuolar protein sorting-associated protein 55	GO:0005768,GO:0005770,GO:0015031,GO:0016021,GO:0032511,GO:0034424,GO:2000009	endosome|late endosome|protein transport|integral component of membrane|late endosome to vacuole transport via multivesicular body sorting pathway|Vps55/Vps68 complex|negative regulation of protein localization to cell surface
B9J08_000282	1071.4	853.423	1289.39	1.51084	0.59535	0.00169851	0.00557537	Up	26.1861	25.025	20.6666	30.4943	35.2131	40.0962	spp1	Set1 complex component spp1	GO:0000790,GO:0005634,GO:0005829,GO:0046872,GO:0048188,GO:0051569,GO:0070869	nuclear chromatin|nucleus|cytosol|metal ion binding|Set1C/COMPASS complex|regulation of histone H3-K4 methylation|heterochromatin assembly involved in chromatin silencing
B9J08_000286	1817.63	1173.14	2462.12	2.09874	1.06952	2.44102e-09	2.70817e-08	Up	15.6226	12.7272	10.4937	30.2255	23.9419	23.7269	MAK21	Ribosome biogenesis protein MAK21	GO:0000027,GO:0005634,GO:0005730,GO:0030687,GO:0030690,GO:0042273	ribosomal large subunit assembly|nucleus|nucleolus|preribosome, large subunit precursor|Noc1p-Noc2p complex|ribosomal large subunit biogenesis
B9J08_000287	1681.33	527.855	2834.8	5.37041	2.42503	2.67291e-18	8.34782e-17	Up	21.4631	19.5411	20.2761	93.728	93.2224	122.503	RSR1	Ras-related protein RSR1	GO:0000755,GO:0003924,GO:0005525,GO:0005622,GO:0005886,GO:0005935,GO:0007120,GO:0007121,GO:0007264,GO:0032507	cytogamy|GTPase activity|GTP binding|intracellular|plasma membrane|cellular bud neck|axial cellular bud site selection|bipolar cellular bud site selection|small GTPase mediated signal transduction|maintenance of protein location in cell
B9J08_000289	781.489	953.891	609.088	0.63853	-0.647174	0.000792976	0.00294869	Down	13.886	12.7695	12.4909	9.21209	8.53111	5.94584	SEA4	SEH-associated protein 4	GO:0015031,GO:0035859,GO:0097042,GO:1904263	protein transport|Seh1-associated complex|extrinsic component of fungal-type vacuolar membrane|positive regulation of TORC1 signaling	ko04150	mTOR signaling pathway
B9J08_000292	603.219	784.247	422.191	0.538339	-0.893412	6.09859e-06	3.72745e-05	Down	49.9274	50.7517	48.3963	29.7628	21.0571	21.651
B9J08_000293	790.685	437.047	1144.32	2.61831	1.38863	4.71885e-13	8.09394e-12	Up	75.549	64.1624	53.305	159.832	144.521	168.769	MRPL28	54S ribosomal protein L28, mitochondrial	GO:0003735,GO:0005761,GO:0005762,GO:0032543	structural constituent of ribosome|mitochondrial ribosome|mitochondrial large ribosomal subunit|mitochondrial translation
B9J08_000298	600.805	1004.81	196.805	0.195864	-2.35208	9.05952e-07	6.55269e-06	Down	42.8498	65.3546	79.4863	10.8059	10.5755	10.8893	DAL3	Ureidoglycolate lyase	GO:0000256,GO:0004848,GO:0006144,GO:0016020,GO:0050385	allantoin catabolic process|ureidoglycolate hydrolase activity|purine nucleobase metabolic process|membrane|ureidoglycolate lyase activity	ko00230	Purine metabolism
B9J08_000306	1525.11	1835.31	1214.91	0.661965	-0.595174	0.00125763	0.00438103	Down	56.9621	56.9247	56.592	42.9182	33.689	30.5034	RAM1	Protein farnesyltransferase subunit beta	GO:0004660,GO:0005965,GO:0008270,GO:0018342,GO:0018343	protein farnesyltransferase activity|protein farnesyltransferase complex|zinc ion binding|protein prenylation|protein farnesylation	ko00900	Terpenoid backbone biosynthesis
B9J08_000312	1691.9	1176.82	2206.98	1.87537	0.907172	5.80546e-07	4.33844e-06	Up	13.4205	12.9718	11.4681	21.9258	24.7616	20.3988	TRM3	tRNA (guanosine(18)-2'-O)-methyltransferase	GO:0003723,GO:0005737,GO:0009020,GO:0016423,GO:0030488	RNA binding|cytoplasm|tRNA (guanosine-2'-O-)-methyltransferase activity|tRNA (guanine) methyltransferase activity|tRNA methylation
B9J08_000313	243.501	452.952	34.0492	0.0751716	-3.73367	0.00109583	0.00391328	Down	6.53564	13.8611	25.3945	0.508445	0.819914	1.37519
B9J08_000314	2114.05	2722.41	1505.7	0.553077	-0.854448	1.76069e-06	1.20113e-05	Down	47.9033	47.5131	45.6006	25.9747	24.365	24.0531	SNX41	Sorting nexin-41	GO:0006914,GO:0010008,GO:0015031,GO:0035091	autophagy|endosome membrane|protein transport|phosphatidylinositol binding
B9J08_000317	865.677	1073.56	657.797	0.612727	-0.706684	0.0206355	0.0476061	Down	24.4418	20.2706	20.3017	19.6278	9.91835	8.58879	klp1	Kinesin heavy chain	GO:0003777,GO:0005524,GO:0005737,GO:0005874,GO:0007018,GO:0008017	microtubule motor activity|ATP binding|cytoplasm|microtubule|microtubule-based movement|microtubule binding	ko04144	Endocytosis
B9J08_000319	227.482	300.815	154.15	0.512441	-0.964542	1.80054e-05	0.000100407	Down	8.62652	10.0424	10.3403	4.06587	4.63433	4.38648	SPBC1683.02	Uncharacterized deaminase C1683.02	GO:0000034,GO:0005634,GO:0005829,GO:0006146,GO:0008270,GO:0043103	adenine deaminase activity|nucleus|cytosol|adenine catabolic process|zinc ion binding|hypoxanthine salvage	ko00230	Purine metabolism
B9J08_000320	3362.38	2128.7	4596.06	2.15909	1.11043	5.25529e-10	6.3239e-09	Up	72.6824	59.0194	58.0207	117.37	136.825	132.64	SER33	D-3-phosphoglycerate dehydrogenase 2	GO:0004617,GO:0006564,GO:0009070,GO:0051287,GO:0061759	phosphoglycerate dehydrogenase activity|L-serine biosynthetic process|serine family amino acid biosynthetic process|NAD binding|alpha-ketoglutarate reductase activity	ko00260,ko01200,ko00680,ko01230	Glycine, serine and threonine metabolism|Carbon metabolism|Methane metabolism|Biosynthesis of amino acids
B9J08_000321	492.143	895.657	88.6277	0.0989527	-3.33712	2.99817e-07	2.38925e-06	Down	13.6029	29.7686	27.4901	1.21588	2.86394	2.14803	PLT1	Putative polyol transporter 1	GO:0005351,GO:0005355,GO:0005886,GO:0005887,GO:0008645,GO:0090406	carbohydrate:proton symporter activity|glucose transmembrane transporter activity|plasma membrane|integral component of plasma membrane|hexose transmembrane transport|pollen tube
B9J08_000325	1012.76	1390.58	634.947	0.456605	-1.13098	2.1992e-09	2.44491e-08	Down	21.4766	19.7457	19.9422	10.6395	8.35083	7.66007	ECM21	Protein ECM21	GO:0005737,GO:0031625,GO:0070086,GO:0071555	cytoplasm|ubiquitin protein ligase binding|ubiquitin-dependent endocytosis|cell wall organization
B9J08_000327	37.4579	48.3046	26.6112	0.550904	-0.860128	0.0372522	0.0787216	Down	9.44024	11.4267	10.9929	6.64094	4.90212	4.00043	msl1	Probable U2 small nuclear ribonucleoprotein B''	GO:0000398,GO:0005634,GO:0005681,GO:0005685,GO:0005686,GO:0005829,GO:0030619,GO:0030620,GO:0035614,GO:0045292,GO:0071004	mRNA splicing, via spliceosome|nucleus|spliceosomal complex|U1 snRNP|U2 snRNP|cytosol|U1 snRNA binding|U2 snRNA binding|snRNA stem-loop binding|mRNA cis splicing, via spliceosome|U2-type prespliceosome
B9J08_000328	197.209	115.986	278.432	2.40056	1.26337	1.30697e-05	7.5123e-05	Up	4.61274	3.88892	3.36901	8.37478	11.3263	7.29209	MRF1	Peptide chain release factor 1, mitochondrial	GO:0003747,GO:0005743,GO:0070126	translation release factor activity|mitochondrial inner membrane|mitochondrial translational termination
B9J08_000330	763.069	480.973	1045.17	2.17302	1.1197	4.0199e-09	4.3439e-08	Up	14.8212	14.0929	12.0556	31.0236	26.3533	25.8675	OMS1	Methyltransferase OMS1, mitochondrial	GO:0005740,GO:0005743,GO:0008757,GO:0016021	mitochondrial envelope|mitochondrial inner membrane|S-adenosylmethionine-dependent methyltransferase activity|integral component of membrane
B9J08_000335	228.327	275.359	181.295	0.658395	-0.602975	0.00946643	0.0244272	Down	15.7547	10.0518	10.6547	10.2279	8.36354	6.31077	ARL3	ADP-ribosylation factor-like protein 3	GO:0003924,GO:0005525,GO:0005794,GO:0005829,GO:0006886,GO:0033365,GO:0034067,GO:0034976,GO:0042175,GO:0043001	GTPase activity|GTP binding|Golgi apparatus|cytosol|intracellular protein transport|protein localization to organelle|protein localization to Golgi apparatus|response to endoplasmic reticulum stress|nuclear outer membrane-endoplasmic reticulum membrane network|Golgi to plasma membrane protein transport
B9J08_000340	784.751	1167.52	401.979	0.344301	-1.53826	1.52157e-10	1.96675e-09	Down	20.7294	15.3577	15.6948	8.2482	4.76829	3.87599	SWE1	Mitosis inhibitor protein kinase SWE1	GO:0000902,GO:0004672,GO:0004674,GO:0005524,GO:0005634,GO:0005935,GO:0009405,GO:0035690,GO:0046872	cell morphogenesis|protein kinase activity|protein serine/threonine kinase activity|ATP binding|nucleus|cellular bud neck|pathogenesis|cellular response to drug|metal ion binding	ko04011,ko04111,ko04113	MAPK signaling pathway - yeast|Cell cycle - yeast|Meiosis - yeast
B9J08_000343	719.205	870.853	567.558	0.651726	-0.617662	0.00146719	0.00495761	Down	101.265	90.2939	89.64	70.0099	61.5859	46.5002
B9J08_000344	1588.87	1255.86	1921.89	1.53033	0.613846	0.000639901	0.00243478	Up	98.0169	87.2177	91.2325	144.59	120.838	131.839	ERV1	Mitochondrial FAD-linked sulfhydryl oxidase ERV1	GO:0005739,GO:0005758,GO:0006879,GO:0015035,GO:0016971,GO:0016972,GO:0034599,GO:0045041,GO:0050660	mitochondrion|mitochondrial intermembrane space|cellular iron ion homeostasis|protein disulfide oxidoreductase activity|flavin-linked sulfhydryl oxidase activity|thiol oxidase activity|cellular response to oxidative stress|protein import into mitochondrial intermembrane space|flavin adenine dinucleotide binding
B9J08_000346	19030.4	7904.25	30156.6	3.81524	1.93177	2.17901e-27	1.7572e-25	Up	751.431	664.299	752.871	2616.02	2648.27	2684.42	RPL28	60S ribosomal protein L28	GO:0002181,GO:0003723,GO:0003735,GO:0005634,GO:0022625	cytoplasmic translation|RNA binding|structural constituent of ribosome|nucleus|cytosolic large ribosomal subunit	ko03010	Ribosome
B9J08_000347	1130.14	1409.92	850.347	0.603116	-0.729493	7.74098e-05	0.000378503	Down	47.7791	46.8162	43.204	28.9535	23.8437	28.2575	YBR241C	Probable metabolite transport protein YBR241C	GO:0000329,GO:0016020,GO:0016021,GO:0022857,GO:0055085	fungal-type vacuole membrane|membrane|integral component of membrane|transmembrane transporter activity|transmembrane transport
B9J08_000349	246.391	415.424	77.3578	0.186214	-2.42496	1.92699e-17	5.50874e-16	Down	11.6261	13.6429	14.6607	2.1446	1.61919	3.26553
B9J08_000350	491.166	664.939	317.394	0.477329	-1.06695	2.72631e-07	2.19855e-06	Down	17.03	17.56	21.5994	7.49582	8.67359	8.83393	xyd1	D-xylose 1-dehydrogenase (NADP(+))	GO:0047837	D-xylose 1-dehydrogenase (NADP+) activity
B9J08_000351	1672	1031.4	2312.6	2.24219	1.16491	4.45366e-07	3.40838e-06	Up	29.2971	26.5189	29.9452	51.6093	70.6706	63.2043	ARC1	tRNA-aminoacylation cofactor ARC1	GO:0000049,GO:0004831,GO:0005737,GO:0006418,GO:0008047,GO:0010494,GO:0017101,GO:0017102,GO:0032266,GO:0051351,GO:0080025	tRNA binding|tyrosine-tRNA ligase activity|cytoplasm|tRNA aminoacylation for protein translation|enzyme activator activity|cytoplasmic stress granule|aminoacyl-tRNA synthetase multienzyme complex|methionyl glutamyl tRNA synthetase complex|phosphatidylinositol-3-phosphate binding|positive regulation of ligase activity|phosphatidylinositol-3,5-bisphosphate binding
B9J08_000352	239.666	302.412	176.92	0.585028	-0.773422	0.000733326	0.00274631	Down	15.125	14.2245	11.3583	9.74443	8.27113	5.70813	TGS1	Trimethylguanosine synthase	GO:0001510,GO:0005634,GO:0005730,GO:0008033,GO:0008173,GO:0009452,GO:0017126,GO:0032210,GO:0036261,GO:0051321,GO:0071164	RNA methylation|nucleus|nucleolus|tRNA processing|RNA methyltransferase activity|7-methylguanosine RNA capping|nucleologenesis|regulation of telomere maintenance via telomerase|7-methylguanosine cap hypermethylation|meiotic cell cycle|RNA trimethylguanosine synthase activity	ko03013	RNA transport
B9J08_000356	752.778	594.759	910.798	1.53137	0.614826	0.00129673	0.00448831	Up	18.3562	15.1957	13.4868	21.9403	23.8388	22.6291	MSE1	Glutamate--tRNA ligase, mitochondrial	GO:0000049,GO:0004818,GO:0005524,GO:0005739,GO:0005759,GO:0006424,GO:0008270,GO:0032543,GO:0070149	tRNA binding|glutamate-tRNA ligase activity|ATP binding|mitochondrion|mitochondrial matrix|glutamyl-tRNA aminoacylation|zinc ion binding|mitochondrial translation|mitochondrial glutamyl-tRNA aminoacylation	ko00860,ko00970	Porphyrin and chlorophyll metabolism|Aminoacyl-tRNA biosynthesis
B9J08_000360	1117.5	1644.75	590.249	0.358868	-1.47847	7.92694e-15	1.71317e-13	Down	95.2475	102.938	105.504	46.8795	26.4519	30.0998	SYN8	Syntaxin-8	GO:0000149,GO:0005484,GO:0005768,GO:0006886,GO:0006896,GO:0006906,GO:0010008,GO:0012505,GO:0016021,GO:0031201,GO:0048278	SNARE binding|SNAP receptor activity|endosome|intracellular protein transport|Golgi to vacuole transport|vesicle fusion|endosome membrane|endomembrane system|integral component of membrane|SNARE complex|vesicle docking	ko04130	SNARE interactions in vesicular transport
B9J08_000363	1374.88	412.69	2337.07	5.66302	2.50157	0.0021648	0.00692094	Up	18.1533	10.3608	14.1176	128.078	60.3078	42.5011	NCE103	Carbonic anhydrase	GO:0004089,GO:0005634,GO:0005737,GO:0005758,GO:0008270,GO:0009405,GO:0015976,GO:0034599,GO:0036166,GO:0071244,GO:1900239	carbonate dehydratase activity|nucleus|cytoplasm|mitochondrial intermembrane space|zinc ion binding|pathogenesis|carbon utilization|cellular response to oxidative stress|phenotypic switching|cellular response to carbon dioxide|regulation of phenotypic switching	ko00910	Nitrogen metabolism
B9J08_000365	421.728	587.346	256.11	0.436047	-1.19745	4.14097e-08	3.79214e-07	Down	11.3431	13.8919	14.3363	7.20889	5.17147	4.02557	GLA1	Glucoamylase GLA1	GO:0000272,GO:0004339	polysaccharide catabolic process|glucan 1,4-alpha-glucosidase activity	ko00500	Starch and sucrose metabolism
B9J08_000367	4899.22	1341.01	8457.44	6.30676	2.6569	9.91004e-47	3.14964e-44	Up	81.5389	70.8707	60.796	473.633	457.319	411.355	ERG25	Methylsterol monooxygenase	GO:0000254,GO:0005506,GO:0005783,GO:0005789,GO:0006696,GO:0016021,GO:0016126	C-4 methylsterol oxidase activity|iron ion binding|endoplasmic reticulum|endoplasmic reticulum membrane|ergosterol biosynthetic process|integral component of membrane|sterol biosynthetic process	ko00100	Steroid biosynthesis
B9J08_000378	1376.97	1966.36	787.584	0.400528	-1.32002	2.05194e-12	3.30944e-11	Down	45.853	42.5701	39.6826	22.1912	14.4651	12.7951	TOD6	Transcriptional regulatory protein TOD6	GO:0005634,GO:0005737,GO:0006357,GO:0043565	nucleus|cytoplasm|regulation of transcription by RNA polymerase II|sequence-specific DNA binding
B9J08_000379	11601.5	7581.54	15621.5	2.06046	1.04297	0.0456288	0.0929609	Up	193.101	178.242	171.757	190.449	389.579	461.089	TRP2	Anthranilate synthase component 1	GO:0000162,GO:0004049,GO:0005950,GO:0046872	tryptophan biosynthetic process|anthranilate synthase activity|anthranilate synthase complex|metal ion binding	ko01230,ko02024,ko00400	Biosynthesis of amino acids|Quorum sensing|Phenylalanine, tyrosine and tryptophan biosynthesis
B9J08_000380	334.211	231.925	436.497	1.88206	0.912313	1.92565e-05	0.00010682	Up	3.47892	3.73084	3.14928	5.74182	6.59421	6.16859
B9J08_000384	35157	19313.6	51000.4	2.64065	1.40089	1.44896e-12	2.37955e-11	Up	540.833	514.053	461.391	1505.72	1283.67	1017.69	EPD1	Protein EPD1	GO:0005886,GO:0031225	plasma membrane|anchored component of membrane
B9J08_000385	1709.01	2276.08	1141.94	0.501715	-0.995059	4.34517e-08	3.9657e-07	Down	43.7051	38.9642	42.9505	20.6137	18.3627	18.3371					ko04111	Cell cycle - yeast
B9J08_000388	217.181	136.406	297.955	2.18432	1.12719	1.02122e-06	7.32755e-06	Up	3.20612	3.48912	3.2615	7.12169	6.32569	7.1854	NDT80	Meiosis-specific transcription factor NDT80	GO:0000228,GO:0003677,GO:0003700,GO:0045944,GO:0051301,GO:0051321	nuclear chromosome|DNA binding|DNA-binding transcription factor activity|positive regulation of transcription by RNA polymerase II|cell division|meiotic cell cycle	ko04113	Meiosis - yeast
B9J08_000389	156.465	54.7207	258.21	4.71868	2.23838	0.000822839	0.00305134	Up	3.85252	2.75234	2.39257	6.85592	12.1716	15.028	PfmaB	Proline iminopeptidase PfmaB	GO:0004177,GO:0042438	aminopeptidase activity|melanin biosynthetic process
B9J08_000391	1172.07	819.004	1525.14	1.86219	0.896997	1.05327e-06	7.5275e-06	Up	54.2958	51.6601	63.9712	107.168	98.8006	97.2715	NAT2	Putative N-terminal acetyltransferase 2	GO:0005737,GO:0016746,GO:0017196	cytoplasm|transferase activity, transferring acyl groups|N-terminal peptidyl-methionine acetylation
B9J08_000392	1365.6	1040.06	1691.13	1.626	0.701329	0.00011518	0.000536945	Up	35.9429	31.4113	30.7435	52.4247	53.2407	48.4412	TCD2	tRNA threonylcarbamoyladenosine dehydratase 2	GO:0005524,GO:0005741,GO:0008641,GO:0016021,GO:0061503,GO:0061504	ATP binding|mitochondrial outer membrane|ubiquitin-like modifier activating enzyme activity|integral component of membrane|tRNA threonylcarbamoyladenosine dehydratase|cyclic threonylcarbamoyladenosine biosynthetic process
B9J08_000397	3680.04	4687.3	2672.77	0.570215	-0.810423	0.00442247	0.0128604	Down	234.707	296.54	364.109	142.863	150.583	180.766	PEX11	Peroxisomal membrane protein PMP27	GO:0005777,GO:0005778,GO:0005779,GO:0005783,GO:0007031,GO:0007165,GO:0016559,GO:0019395,GO:0044375,GO:1990429	peroxisome|peroxisomal membrane|integral component of peroxisomal membrane|endoplasmic reticulum|peroxisome organization|signal transduction|peroxisome fission|fatty acid oxidation|regulation of peroxisome size|peroxisomal importomer complex
B9J08_000399	325.79	257.481	394.1	1.5306	0.614096	0.00347845	0.0104291	Up	5.97242	3.96014	4.4707	7.08612	6.99618	6.57204	NOP8	60S ribosome subunit biogenesis protein NOP8	GO:0000463,GO:0003723,GO:0005730,GO:0042273	maturation of LSU-rRNA from tricistronic rRNA transcript (SSU-rRNA, 5.8S rRNA, LSU-rRNA)|RNA binding|nucleolus|ribosomal large subunit biogenesis
B9J08_000414	4333.64	3466.6	5200.68	1.50023	0.58518	0.000991535	0.00358585	Up	47.6102	43.4499	43.4398	58.3779	63.9816	66.3076
B9J08_000418	124.592	177.936	71.2485	0.400416	-1.32043	0.000173648	0.000776029	Down	4.23325	2.79988	3.71734	2.34615	0.954676	0.892073	CFL1	Ferric/cupric reductase transmembrane component 1	GO:0000293,GO:0005886,GO:0006826,GO:0006879,GO:0009405,GO:0015677,GO:0016021,GO:0046872,GO:0052851	ferric-chelate reductase activity|plasma membrane|iron ion transport|cellular iron ion homeostasis|pathogenesis|copper ion import|integral component of membrane|metal ion binding|ferric-chelate reductase (NADPH) activity
B9J08_000419	841.793	505.402	1178.18	2.33118	1.22106	1.25261e-10	1.64668e-09	Up	10.2164	8.60436	8.25143	20.4251	22.3214	17.7864	CIR2	Probable electron transfer flavoprotein-ubiquinone oxidoreductase, mitochondrial	GO:0004174,GO:0005739,GO:0009055,GO:0031305,GO:0043783,GO:0046872,GO:0048039,GO:0051539	electron-transferring-flavoprotein dehydrogenase activity|mitochondrion|electron transfer activity|integral component of mitochondrial inner membrane|oxidoreductase activity, oxidizing metal ions with flavin as acceptor|metal ion binding|ubiquinone binding|4 iron, 4 sulfur cluster binding
B9J08_000423	308.853	246.646	371.059	1.50442	0.589205	0.00440294	0.0128174	Up	8.35033	8.19118	6.70232	13.8346	10.4839	8.50589	OTU2	OTU domain-containing protein 2
B9J08_000425	851.807	438.725	1264.89	2.8831	1.52762	8.43486e-12	1.28016e-10	Up	7.97033	6.81038	6.6079	19.4706	22.8971	16.4958
B9J08_000427	460.93	592.063	329.798	0.557032	-0.844168	3.59987e-05	0.000188105	Down	30.6578	34.8245	32.6434	21.8306	12.4301	15.2906	ERF4	Ras modification protein ERF4	GO:0002178,GO:0006612,GO:0018230,GO:0031211,GO:0042406	palmitoyltransferase complex|protein targeting to membrane|peptidyl-L-cysteine S-palmitoylation|endoplasmic reticulum palmitoyltransferase complex|extrinsic component of endoplasmic reticulum membrane
B9J08_000428	393.586	227.04	560.131	2.46711	1.30282	3.59782e-10	4.4585e-09	Up	5.97603	5.65095	6.20292	13.9402	15.9816	13.2007	PUS4	tRNA pseudouridine synthase 4	GO:0003723,GO:0005634,GO:0005739,GO:0006400,GO:0009982,GO:0106029,GO:1990481	RNA binding|nucleus|mitochondrion|tRNA modification|pseudouridine synthase activity|tRNA pseudouridine synthase activity|mRNA pseudouridine synthesis
B9J08_000429	306.489	225.237	387.741	1.72148	0.783647	0.00025272	0.00108642	Up	10.2463	8.4503	5.84838	12.3531	13.9208	10.9739
B9J08_000432	487.024	670.876	303.173	0.451906	-1.14591	1.7274e-08	1.67561e-07	Down	18.2574	15.0873	15.1169	9.00421	8.02161	5.60324	psk1	Serine/threonine-protein kinase psk1	GO:0004674,GO:0004711,GO:0005524,GO:0005634,GO:0005737,GO:0005829,GO:0006468,GO:0035556,GO:0038202	protein serine/threonine kinase activity|ribosomal protein S6 kinase activity|ATP binding|nucleus|cytoplasm|cytosol|protein phosphorylation|intracellular signal transduction|TORC1 signaling
B9J08_000433	3328.23	2271.96	4384.49	1.92983	0.948472	8.33608e-08	7.26449e-07	Up	77.3496	63.2777	67.9002	127.587	138.666	115.048	SPE2	S-adenosylmethionine decarboxylase proenzyme	GO:0004014,GO:0005829,GO:0006557,GO:0006597,GO:0008295,GO:0015940	adenosylmethionine decarboxylase activity|cytosol|S-adenosylmethioninamine biosynthetic process|spermine biosynthetic process|spermidine biosynthetic process|pantothenate biosynthetic process	ko00330,ko00270	Arginine and proline metabolism|Cysteine and methionine metabolism
B9J08_000439	31.2335	45.7862	16.6808	0.36432	-1.45672	0.00128827	0.00446475	Down	3.06611	4.51059	5.09365	0	3.66662	1.37882
B9J08_000440	698.345	1239.84	156.853	0.126511	-2.98266	3.88937e-06	2.46069e-05	Down	28.0865	38.1251	56.5761	7.27359	5.20228	2.28359
B9J08_000446	2469.45	3292.8	1646.1	0.499909	-1.00026	2.53896e-08	2.39825e-07	Down	48.8718	50.0341	53.731	27.1161	22.415	23.0403	YAT2	Carnitine O-acetyltransferase YAT2	GO:0004092,GO:0005829,GO:0006066,GO:0006631,GO:0009437	carnitine O-acetyltransferase activity|cytosol|alcohol metabolic process|fatty acid metabolic process|carnitine metabolic process	ko04146	Peroxisome
B9J08_000447	74.8105	39.4518	110.169	2.7925	1.48156	2.34472e-06	1.56208e-05	Up	1.10363	0.79102	1.31939	2.9689	2.12814	2.93925	CRZ2	Transcriptional regulator CRZ2	GO:0003676,GO:0005634,GO:0006357,GO:0007155,GO:0010811,GO:0044011,GO:0046872,GO:0070417,GO:0071280,GO:0071468,GO:1900189,GO:1900231	nucleic acid binding|nucleus|regulation of transcription by RNA polymerase II|cell adhesion|positive regulation of cell-substrate adhesion|single-species biofilm formation on inanimate substrate|metal ion binding|cellular response to cold|cellular response to copper ion|cellular response to acidic pH|positive regulation of cell adhesion involved in single-species biofilm formation|regulation of s…
B9J08_000448	2842.45	3717.89	1967.01	0.529068	-0.918475	3.70809e-07	2.89102e-06	Down	80.0626	80.0466	79.3942	49.741	39.219	31.1311
B9J08_000450	694.203	856.015	532.391	0.621942	-0.685148	0.000860325	0.00316644	Down	32.5455	29.4563	22.6791	23.3181	16.7168	13.3881	YJR124C	Uncharacterized membrane protein YJR124C	GO:0005524,GO:0016021,GO:0055085	ATP binding|integral component of membrane|transmembrane transport
B9J08_000452	135.127	166.894	103.359	0.619309	-0.691268	0.00973701	0.0250281	Down	7.16884	12.811	8.00537	15.8655	10.9139	8.66167	DAD4	DASH complex subunit DAD4	GO:0005737,GO:0005874,GO:0008608,GO:0031116,GO:0042729,GO:0051010,GO:0051301,GO:0051987,GO:0072686	cytoplasm|microtubule|attachment of spindle microtubules to kinetochore|positive regulation of microtubule polymerization|DASH complex|microtubule plus-end binding|cell division|positive regulation of attachment of spindle microtubules to kinetochore|mitotic spindle
B9J08_000457	7323.53	9163.8	5483.26	0.598361	-0.740911	3.09476e-05	0.000164253	Down	734.508	711.142	714.51	508.45	382.438	333.625	YMR295C	Uncharacterized protein YMR295C
B9J08_000458	596.462	768.848	424.076	0.551573	-0.858375	1.64529e-05	9.25637e-05	Down	27.1089	24.6813	23.0918	15.9886	12.9724	10.3616	CEK1	Extracellular signal-regulated kinase 1	GO:0004707,GO:0005524,GO:0005622,GO:0007049,GO:0051301	MAP kinase activity|ATP binding|intracellular|cell cycle|cell division	ko04214,ko04350,ko04014,ko04810,ko04370,ko04068,ko04022,ko04066,ko04015,ko04151,ko04114,ko04072,ko04210,ko04012,ko04071,ko04550,ko04013,ko04010,ko04011,ko04540,ko04520,ko04668,ko04510,ko04024,ko04150	Apoptosis - fly|TGF-beta signaling pathway|Ras signaling pathway|Regulation of actin cytoskeleton|VEGF signaling pathway|FoxO signaling pathway|cGMP-PKG signaling pathway|HIF-1 signaling pathway|Rap1 signaling pathway|PI3K-Akt signaling pathway|Oocyte meiosis|Phospholipase D signaling pathway|Apoptosis|ErbB signaling pathway|Sphingolipid signaling pathway|Signaling pathways regulating pluripotenc…
B9J08_000460	24740.2	39352.5	10127.9	0.257363	-1.95813	2.24601e-14	4.52806e-13	Down	944.546	1125.43	1255.39	346.302	258.867	211.026	AAT2	Aspartate aminotransferase, cytoplasmic	GO:0004069,GO:0005777,GO:0005829,GO:0006103,GO:0006531,GO:0006532,GO:0006536,GO:0019266,GO:0030170	L-aspartate:2-oxoglutarate aminotransferase activity|peroxisome|cytosol|2-oxoglutarate metabolic process|aspartate metabolic process|aspartate biosynthetic process|glutamate metabolic process|asparagine biosynthetic process from oxaloacetate|pyridoxal phosphate binding	ko00710,ko00400,ko00950,ko00350,ko01200,ko00330,ko01210,ko01230,ko00250,ko00220,ko00960,ko00270,ko00360	Carbon fixation in photosynthetic organisms|Phenylalanine, tyrosine and tryptophan biosynthesis|Isoquinoline alkaloid biosynthesis|Tyrosine metabolism|Carbon metabolism|Arginine and proline metabolism|2-Oxocarboxylic acid metabolism|Biosynthesis of amino acids|Alanine, aspartate and glutamate metabolism|Arginine biosynthesis|Tropane, piperidine and pyridine alkaloid biosynthesis|Cysteine and meth…
B9J08_000461	8323.91	3676.41	12971.4	3.52829	1.81897	1.82523e-24	1.0837e-22	Up	1141.63	879.66	1043.27	3550.94	3685.49	3361.97	RPS27B	40S ribosomal protein S27-B	GO:0000028,GO:0000462,GO:0000479,GO:0002181,GO:0003735,GO:0022627,GO:0046872	ribosomal small subunit assembly|maturation of SSU-rRNA from tricistronic rRNA transcript (SSU-rRNA, 5.8S rRNA, LSU-rRNA)|endonucleolytic cleavage of tricistronic rRNA transcript (SSU-rRNA, 5.8S rRNA, LSU-rRNA)|cytoplasmic translation|structural constituent of ribosome|cytosolic small ribosomal subunit|metal ion binding	ko03010	Ribosome
B9J08_000465	9290.87	6193.19	12388.6	2.00035	1.00025	6.49767e-06	3.94903e-05	Up	213.114	208.216	203.074	323.561	387.057	437.699	ARO2	Chorismate synthase	GO:0004107,GO:0005737,GO:0005829,GO:0009073,GO:0009423,GO:0010181,GO:0042602	chorismate synthase activity|cytoplasm|cytosol|aromatic amino acid family biosynthetic process|chorismate biosynthetic process|FMN binding|riboflavin reductase (NADPH) activity	ko01230,ko00400	Biosynthesis of amino acids|Phenylalanine, tyrosine and tryptophan biosynthesis
B9J08_000469	10375.4	14472.4	6278.48	0.433824	-1.20482	4.66188e-12	7.25884e-11	Down	299.976	333.738	339.328	122.427	152.57	113.48	KGD2	Dihydrolipoyllysine-residue succinyltransferase component of 2-oxoglutarate dehydrogenase complex, mitochondrial	GO:0000002,GO:0004149,GO:0006099,GO:0006103,GO:0009353,GO:0033512,GO:0042645	mitochondrial genome maintenance|dihydrolipoyllysine-residue succinyltransferase activity|tricarboxylic acid cycle|2-oxoglutarate metabolic process|mitochondrial oxoglutarate dehydrogenase complex|L-lysine catabolic process to acetyl-CoA via saccharopine|mitochondrial nucleoid	ko00020,ko01200,ko00310	Citrate cycle (TCA cycle)|Carbon metabolism|Lysine degradation
B9J08_000475	1177.4	714.893	1639.91	2.29393	1.19782	4.00018e-05	0.000207219	Up	35.9429	32.8968	34.7219	57.5441	76.6806	83.865	TIF6	Eukaryotic translation initiation factor 6	GO:0000054,GO:0003743,GO:0005730,GO:0005829,GO:0030687,GO:0042256,GO:0042273,GO:0043022,GO:0043023,GO:1902626	ribosomal subunit export from nucleus|translation initiation factor activity|nucleolus|cytosol|preribosome, large subunit precursor|mature ribosome assembly|ribosomal large subunit biogenesis|ribosome binding|ribosomal large subunit binding|assembly of large subunit precursor of preribosome	ko03008	Ribosome biogenesis in eukaryotes
B9J08_000481	791.048	629.226	952.871	1.51435	0.598701	0.00158952	0.00529155	Up	31.8813	29.4657	31.2988	40.8722	44.6131	41.1765
B9J08_000483	7222.24	9844.14	4600.34	0.467317	-1.09753	0.000655728	0.00247929	Down	139.422	219.672	210.389	63.3748	103.519	77.7193	SSA1	Heat shock protein SSA1	GO:0005524,GO:0005634,GO:0005737,GO:0005829,GO:0005886,GO:0006616,GO:0006986,GO:0009277,GO:0009636,GO:0009986,GO:0016192,GO:0016887,GO:0019730,GO:0030260,GO:0030445,GO:0030446,GO:0031072,GO:0034605,GO:0034620,GO:0042026,GO:0042277,GO:0042623,GO:0044183,GO:0044416,GO:0051082,GO:0051085,GO:0051701,GO:0051787,GO:0062040	ATP binding|nucleus|cytoplasm|cytosol|plasma membrane|SRP-dependent cotranslational protein targeting to membrane, translocation|response to unfolded protein|fungal-type cell wall|response to toxic substance|cell surface|vesicle-mediated transport|ATPase activity|antimicrobial humoral response|entry into host cell|yeast-form cell wall|hyphal cell wall|heat shock protein binding|cellular response …	ko04010,ko04141,ko03040,ko04144	MAPK signaling pathway|Protein processing in endoplasmic reticulum|Spliceosome|Endocytosis
B9J08_000487	2050.38	2646.08	1454.67	0.549747	-0.863161	2.02032e-06	1.36789e-05	Down	50.1451	47.7877	49.6243	29.9872	24.6711	22.0529	osm1	Fumarate reductase	GO:0000104,GO:0005634,GO:0005739,GO:0005829,GO:0006099,GO:0006106,GO:0016156	succinate dehydrogenase activity|nucleus|mitochondrion|cytosol|tricarboxylic acid cycle|fumarate metabolic process|fumarate reductase (NADH) activity
B9J08_000493	1391.65	986.223	1797.09	1.82219	0.865675	1.99577e-06	1.35297e-05	Up	231.678	248.589	224.95	456.84	371.277	353.476	YBL029C-A	UPF0768 protein YBL029C-A	GO:0005886	plasma membrane
B9J08_000495	3501.1	2616.14	4386.06	1.67654	0.745487	8.64675e-05	0.000418249	Up	56.0151	50.3103	52.6644	72.1341	83.6373	93.9701	UBP16	Ubiquitin carboxyl-terminal hydrolase 16	GO:0004197,GO:0004843,GO:0005741,GO:0006511,GO:0016579	cysteine-type endopeptidase activity|thiol-dependent ubiquitin-specific protease activity|mitochondrial outer membrane|ubiquitin-dependent protein catabolic process|protein deubiquitination
B9J08_000499	743.301	476.243	1010.36	2.12152	1.0851	0.000831639	0.00307763	Up	18.9386	19.7392	18.9083	27.4102	41.5786	43.7402	SPO11-1	Meiotic recombination protein SPO11-1	GO:0000724,GO:0000737,GO:0003677,GO:0005524,GO:0005634,GO:0005694,GO:0016787,GO:0042138,GO:0046872,GO:0051026	double-strand break repair via homologous recombination|DNA catabolic process, endonucleolytic|DNA binding|ATP binding|nucleus|chromosome|hydrolase activity|meiotic DNA double-strand break formation|metal ion binding|chiasma assembly	ko04113	Meiosis - yeast
B9J08_000500	2049.46	1601.87	2497.04	1.55882	0.640458	0.00320357	0.00970228	Up	119.443	117.634	118.261	133.014	163.688	178.695	RCR1	Protein RCR1	GO:0006033,GO:0016192,GO:0030176,GO:0071555	chitin localization|vesicle-mediated transport|integral component of endoplasmic reticulum membrane|cell wall organization
B9J08_000511	2018.79	1077.78	2959.8	2.74621	1.45744	1.21643e-15	2.9341e-14	Up	51.6258	47.0065	47.5096	126.024	128.685	133.3	ELO3	Elongation of fatty acids protein 3	GO:0005783,GO:0006633,GO:0006892,GO:0009922,GO:0019367,GO:0030148,GO:0030176,GO:0030497,GO:0032511,GO:0034625,GO:0034626,GO:0042761,GO:0102336,GO:0102337,GO:0102338,GO:0102756	endoplasmic reticulum|fatty acid biosynthetic process|post-Golgi vesicle-mediated transport|fatty acid elongase activity|fatty acid elongation, saturated fatty acid|sphingolipid biosynthetic process|integral component of endoplasmic reticulum membrane|fatty acid elongation|late endosome to vacuole transport via multivesicular body sorting pathway|fatty acid elongation, monounsaturated fatty acid|…	ko01040,ko00062,ko01212	Biosynthesis of unsaturated fatty acids|Fatty acid elongation|Fatty acid metabolism
B9J08_000512	4077.84	1116.94	7038.74	6.3018	2.65576	2.59347e-10	3.28162e-09	Up	74.8831	73.7459	80.3199	337.278	515.434	541.257	YBR096W	Uncharacterized protein YBR096W
B9J08_000514	652.633	815.266	490	0.60103	-0.734491	0.000131101	0.000602327	Down	30.3987	25.8647	24.4467	15.2962	16.2973	14.1986	RAD52	DNA repair and recombination protein RAD52	GO:0003677,GO:0005634,GO:0006281,GO:0006310	DNA binding|nucleus|DNA repair|DNA recombination	ko03440	Homologous recombination
B9J08_000531	562.2	432.961	691.439	1.597	0.675364	0.000481107	0.00191698	Up	62.3319	50.6613	59.7478	101.305	78.6547	81.4516	SDC1	COMPASS component SDC1	GO:0000781,GO:0006348,GO:0048188,GO:0051568	chromosome, telomeric region|chromatin silencing at telomere|Set1C/COMPASS complex|histone H3-K4 methylation
B9J08_000536	522.707	362.817	682.597	1.88138	0.911792	5.78509e-05	0.000289415	Up	8.3165	10.2104	7.34569	12.0318	16.6022	15.0566	MDM32	Mitochondrial distribution and morphology protein 32	GO:0000001,GO:0005743,GO:0006873,GO:0016021	mitochondrion inheritance|mitochondrial inner membrane|cellular ion homeostasis|integral component of membrane
B9J08_000537	198.752	114.527	282.977	2.47084	1.305	2.82552e-05	0.000151601	Up	6.65379	5.26584	5.58929	10.1376	14.1841	15.7682	PNO1	Pre-rRNA-processing protein PNO1	GO:0000447,GO:0000472,GO:0003723,GO:0005730,GO:0005737,GO:0043248,GO:0051082	endonucleolytic cleavage in ITS1 to separate SSU-rRNA from 5.8S rRNA and LSU-rRNA from tricistronic rRNA transcript (SSU-rRNA, 5.8S rRNA, LSU-rRNA)|endonucleolytic cleavage to generate mature 5'-end of SSU-rRNA from (SSU-rRNA, 5.8S rRNA, LSU-rRNA)|RNA binding|nucleolus|cytoplasm|proteasome assembly|unfolded protein binding
B9J08_000538	584.193	396.632	771.753	1.94576	0.960337	1.15021e-06	8.12362e-06	Up	26.7344	24.7155	25.2767	41.4246	50.0077	46.3225	ARD1	N-terminal acetyltransferase A complex catalytic subunit ARD1	GO:0006474,GO:0016573,GO:0017198,GO:0018002,GO:0022626,GO:0031415,GO:0042802,GO:0061606,GO:1990189,GO:1990190	N-terminal protein amino acid acetylation|histone acetylation|N-terminal peptidyl-serine acetylation|N-terminal peptidyl-glutamic acid acetylation|cytosolic ribosome|NatA complex|identical protein binding|N-terminal protein amino acid propionylation|peptide-serine-N-acetyltransferase activity|peptide-glutamate-N-acetyltransferase activity
B9J08_000554	9865.78	3875.01	15856.6	4.09201	2.03281	5.02058e-30	5.53595e-28	Up	511.648	369.352	394.197	1852.26	1590.95	1532.44	RPL25	60S ribosomal protein L25	GO:0000027,GO:0002181,GO:0003723,GO:0003735,GO:0019843,GO:0022625,GO:0030687	ribosomal large subunit assembly|cytoplasmic translation|RNA binding|structural constituent of ribosome|rRNA binding|cytosolic large ribosomal subunit|preribosome, large subunit precursor	ko03010	Ribosome
B9J08_000557	2.90774	5.81548	0	0	#NAME?	0.0204247	0.0471802	Down	0.352758	0.212432	0.553886	0	0	0	SPBPB2B2.08	UPF0643 protein PB2B2.08	GO:0005634,GO:0005829	nucleus|cytosol
B9J08_000559	2489.84	3371.76	1607.92	0.476879	-1.0683	4.26816e-07	3.27569e-06	Down	133.005	158.943	173.488	73.4708	68.6326	61.6905	YJL068C	S-formylglutathione hydrolase	GO:0005829,GO:0018738,GO:0046294,GO:0052689	cytosol|S-formylglutathione hydrolase activity|formaldehyde catabolic process|carboxylic ester hydrolase activity	ko01200,ko00680	Carbon metabolism|Methane metabolism
B9J08_000561	1211.87	1459.66	964.09	0.660491	-0.598389	0.00144175	0.00489983	Down	34.2835	25.4396	28.4341	21.517	20.6035	13.5483	LAS17	Proline-rich protein LAS17	GO:0000147,GO:0003779,GO:0005884,GO:0006897,GO:0007015,GO:0030048,GO:0030479,GO:0032233,GO:0045010,GO:0051015,GO:0051127,GO:0051666,GO:2000601	actin cortical patch assembly|actin binding|actin filament|endocytosis|actin filament organization|actin filament-based movement|actin cortical patch|positive regulation of actin filament bundle assembly|actin nucleation|actin filament binding|positive regulation of actin nucleation|actin cortical patch localization|positive regulation of Arp2/3 complex-mediated actin nucleation	ko04144,ko04520,ko04810	Endocytosis|Adherens junction|Regulation of actin cytoskeleton
B9J08_000563	9.80248	15.0722	4.53274	0.300735	-1.73344	0.0271609	0.0601929	Down	0.470384	0.302526	0.361008	0.100306	0.0809974	0.108837	SPBC15D4.05	COBW domain-containing protein C15D4.05	GO:0003824,GO:0005524,GO:0005737	catalytic activity|ATP binding|cytoplasm
B9J08_000565	1438.39	747.63	2129.15	2.84786	1.50988	2.54695e-16	6.5843e-15	Up	49.9466	35.0012	40.3865	122.573	112.706	107.992	mrpl8	54S ribosomal protein L8, mitochondrial	GO:0003735,GO:0005739,GO:0005762,GO:0032543	structural constituent of ribosome|mitochondrion|mitochondrial large ribosomal subunit|mitochondrial translation
B9J08_000569	2261.97	1134.25	3389.68	2.98848	1.57941	1.1326e-13	2.06737e-12	Up	63.7306	59.2385	56.7184	150.354	179.333	188.385	MRPL4	54S ribosomal protein L4, mitochondrial	GO:0003735,GO:0005761,GO:0006412	structural constituent of ribosome|mitochondrial ribosome|translation
B9J08_000575	832.667	622.497	1042.84	1.67525	0.744374	0.000565728	0.00219113	Up	16.1462	14.8111	14.1453	19.8721	23.3904	26.5696
B9J08_000578	1372.38	1688.9	1055.86	0.625174	-0.67767	0.000235772	0.00102155	Down	46.7183	42.6613	42.2245	29.3252	28.17	20.8688	YLR352W	F-box protein YLR352W	GO:0016567,GO:0019005	protein ubiquitination|SCF ubiquitin ligase complex
B9J08_000581	8459.05	11512.2	5405.95	0.469586	-1.09054	7.36718e-10	8.69102e-09	Down	204.189	209.322	211.516	111.764	93.9932	73.7648	FAO4A	Long-chain-alcohol oxidase FAO4A	GO:0016021,GO:0046577,GO:0050660	integral component of membrane|long-chain-alcohol oxidase activity|flavin adenine dinucleotide binding
B9J08_000582	118.134	80.8637	155.405	1.92181	0.942467	0.0396026	0.0825194	Up	2.48821	1.29924	1.61518	2.22632	4.80083	3.18804	qutD	Probable quinate permease	GO:0005886,GO:0016021,GO:0019630,GO:0022857	plasma membrane|integral component of membrane|quinate metabolic process|transmembrane transporter activity
B9J08_000589	3108.17	3779.75	2436.59	0.644644	-0.633426	0.000309949	0.00130121	Down	207.475	196.363	202.564	118.08	126.76	110.844	dpm1	Dolichol-phosphate mannosyltransferase	GO:0004582,GO:0005737,GO:0005783,GO:0005789,GO:0006488,GO:0006493,GO:0006506,GO:0019348,GO:0035269	dolichyl-phosphate beta-D-mannosyltransferase activity|cytoplasm|endoplasmic reticulum|endoplasmic reticulum membrane|dolichol-linked oligosaccharide biosynthetic process|protein O-linked glycosylation|GPI anchor biosynthetic process|dolichol metabolic process|protein O-linked mannosylation	ko00510	N-Glycan biosynthesis
B9J08_000592	109.108	32.9441	185.273	5.62384	2.49156	8.32284e-07	6.05226e-06	Up	0.937023	1.13229	1.09732	6.92074	5.60168	3.20387	UME6	Transcriptional regulatory protein UME6	GO:0000981,GO:0003677,GO:0003700,GO:0005634,GO:0006355,GO:0007155,GO:0008270,GO:0009267,GO:0009405,GO:0030447,GO:0036170,GO:0036178,GO:0036180,GO:0036244,GO:0044182,GO:1900430,GO:1900436,GO:1900442,GO:1900445	DNA-binding transcription factor activity, RNA polymerase II-specific|DNA binding|DNA-binding transcription factor activity|nucleus|regulation of transcription, DNA-templated|cell adhesion|zinc ion binding|cellular response to starvation|pathogenesis|filamentous growth|filamentous growth of a population of unicellular organisms in response to starvation|filamentous growth of a population of unice…	ko04139,ko04113	Regulation of mitophagy - yeast|Meiosis - yeast
B9J08_000593	171.018	221.867	120.17	0.54163	-0.88462	0.000363831	0.00150404	Down	4.06365	5.02824	4.78954	3.06484	1.884	2.13429	BEM1	Bud emergence protein 1	GO:0000131,GO:0000753,GO:0005737,GO:0005856,GO:0005934,GO:0005935,GO:0006801,GO:0016176,GO:0030427,GO:0032266,GO:0032947,GO:0035091,GO:2000769	incipient cellular bud site|cell morphogenesis involved in conjugation with cellular fusion|cytoplasm|cytoskeleton|cellular bud tip|cellular bud neck|superoxide metabolic process|superoxide-generating NADPH oxidase activator activity|site of polarized growth|phosphatidylinositol-3-phosphate binding|protein-containing complex scaffold activity|phosphatidylinositol binding|regulation of establishme…
B9J08_000597	1907.33	1071.76	2742.89	2.55923	1.35571	3.58421e-06	2.28367e-05	Up	39.6076	36.5118	34.9596	65.9476	94.3884	97.5626
B9J08_000600	1924.7	2310.58	1538.81	0.665987	-0.586434	0.00154287	0.0051649	Down	95.9491	78.6378	74.5465	68.3046	49.5631	40.5923
B9J08_000604	5827.32	1863.27	9791.36	5.25492	2.39367	1.44526e-39	3.00337e-37	Up	329.03	231.69	278.692	1597.82	1444.63	1178.24	RPS22B	40S ribosomal protein S22-B	GO:0003735,GO:0005840,GO:0006412	structural constituent of ribosome|ribosome|translation	ko03010	Ribosome
B9J08_000605	15366.2	5271.2	25461.2	4.83025	2.2721	1.43231e-36	2.66855e-34	Up	530.801	434.271	464.331	2399.13	2177.49	2150.95	RPS14	40S ribosomal protein S14	GO:0003735,GO:0005840,GO:0006412	structural constituent of ribosome|ribosome|translation	ko03010	Ribosome
B9J08_000606	6.57945	11.7776	1.38127	0.117279	-3.09199	0.0133889	0.0327629	Down	0.0967036	0.465358	0.327997	0.0292637	0.0952035	0
B9J08_000609	794.325	1069.76	518.886	0.485047	-1.0438	3.6653e-08	3.37946e-07	Down	31.6329	30.5031	33.1948	13.9423	16.7395	13.5105	YJL193W	Uncharacterized transporter YJL193W	GO:0005783,GO:0005794,GO:0016021,GO:0089721,GO:1990536	endoplasmic reticulum|Golgi apparatus|integral component of membrane|phosphoenolpyruvate transmembrane transporter activity|phosphoenolpyruvate transmembrane import into Golgi lumen
B9J08_000610	1607.08	2024.75	1189.4	0.58743	-0.767511	1.50759e-05	8.58326e-05	Down	14.3297	14.2902	11.5035	6.25305	8.84779	6.91206	BPH1	Beige protein homolog 1	GO:0005829,GO:0006886,GO:0009268,GO:0019898,GO:0031505	cytosol|intracellular protein transport|response to pH|extrinsic component of membrane|fungal-type cell wall organization
B9J08_000623	611.137	733.577	488.697	0.666183	-0.58601	0.00899747	0.0234709	Down	16.8232	15.6935	14.9947	14.146	8.94304	6.99684
B9J08_000624	328.093	431.655	224.531	0.520164	-0.942962	0.00169334	0.00556515	Down	31.5011	28.0018	30.5232	26.0531	9.58083	11.6098
B9J08_000627	338.241	407.088	269.394	0.661759	-0.595622	0.00571802	0.0160158	Down	18.2015	15.4313	14.1288	11.952	7.18155	9.04112	ERF2	Palmitoyltransferase ERF2	GO:0006612,GO:0018345,GO:0019706,GO:0030176,GO:0031211,GO:0032541,GO:0097038	protein targeting to membrane|protein palmitoylation|protein-cysteine S-palmitoyltransferase activity|integral component of endoplasmic reticulum membrane|endoplasmic reticulum palmitoyltransferase complex|cortical endoplasmic reticulum|perinuclear endoplasmic reticulum	ko04391	Hippo signaling pathway - fly
B9J08_000632	40487.3	25442.3	55532.3	2.18268	1.1261	9.05924e-11	1.21457e-09	Up	2183.54	2178.43	2369.4	4787.22	4390.58	4624.79	ubi3	Ubiquitin-40S ribosomal protein S27a	GO:0000028,GO:0002109,GO:0003735,GO:0005634,GO:0006412,GO:0022627,GO:0031386,GO:0046872	ribosomal small subunit assembly|maturation of SSU-rRNA from tricistronic rRNA transcript (SSU-rRNA, LSU-rRNA,5S)|structural constituent of ribosome|nucleus|translation|cytosolic small ribosomal subunit|protein tag|metal ion binding	ko03010	Ribosome
B9J08_000634	79.0822	94.9254	63.2391	0.666198	-0.585978	0.0467455	0.0949139	Down	5.96291	4.95676	5.12944	3.00737	2.73597	4.17502	ATC1	Protein ATC1/LIC4	GO:0005634,GO:0005737	nucleus|cytoplasm
B9J08_000635	517.351	381.025	653.676	1.71557	0.778689	0.000114029	0.000533418	Up	16.8629	21.8945	18.2464	25.7767	31.8308	31.8268	UPS2	Protein UPS2, mitochondrial	GO:0005758,GO:0015914,GO:0031314,GO:0032048,GO:0042407,GO:0046337,GO:1990050,GO:2001246	mitochondrial intermembrane space|phospholipid transport|extrinsic component of mitochondrial inner membrane|cardiolipin metabolic process|cristae formation|phosphatidylethanolamine metabolic process|phosphatidic acid transporter activity|negative regulation of phosphatidylcholine biosynthetic process
B9J08_000636	14926.5	8126.89	21726.2	2.67337	1.41866	0.0200281	0.0464964	Up	227.585	217.371	226.196	286.021	633.515	777.799	MAS1	Mitochondrial-processing peptidase subunit beta	GO:0004222,GO:0005759,GO:0006627,GO:0017087,GO:0046872	metalloendopeptidase activity|mitochondrial matrix|protein processing involved in protein targeting to mitochondrion|mitochondrial processing peptidase complex|metal ion binding
B9J08_000637	1009.33	1217.57	801.099	0.657951	-0.603947	0.00709466	0.0191854	Down	23.7167	20.4948	18.4254	18.077	11.32	9.55893	NGG1	Chromatin-remodeling complexes subunit NGG1	GO:0000124,GO:0003713,GO:0005671,GO:0006325,GO:0006357,GO:0016573,GO:0043966,GO:0043967,GO:0046695	SAGA complex|transcription coactivator activity|Ada2/Gcn5/Ada3 transcription activator complex|chromatin organization|regulation of transcription by RNA polymerase II|histone acetylation|histone H3 acetylation|histone H4 acetylation|SLIK (SAGA-like) complex
B9J08_000638	1559.2	862.881	2255.51	2.61393	1.38622	3.70667e-14	7.30918e-13	Up	42.6258	34.6373	31.9702	92.723	89.7734	84.6616	RSM24	37S ribosomal protein S24, mitochondrial	GO:0003735,GO:0005763,GO:0032543	structural constituent of ribosome|mitochondrial small ribosomal subunit|mitochondrial translation
B9J08_000642	394.179	613.478	174.879	0.285062	-1.81065	4.80022e-10	5.82822e-09	Down	14.9768	16.1424	20.4679	4.51749	3.41353	5.75477
B9J08_000643	6392.31	7713.48	5071.14	0.657439	-0.605071	0.000569686	0.00220488	Down	131.848	130.329	119.264	88.008	82.3926	66.6743	SEC18	Vesicular-fusion protein SEC18	GO:0005524,GO:0005737,GO:0015031,GO:0016192	ATP binding|cytoplasm|protein transport|vesicle-mediated transport
B9J08_000649	678.339	318.681	1038	3.25717	1.70362	3.79598e-18	1.15931e-16	Up	34.8073	31.9135	30.5749	106.03	96.9872	89.5607	FYV4	Protein FYV4, mitochondrial	GO:0005739,GO:0005840	mitochondrion|ribosome
B9J08_000653	3549.89	4564.17	2535.62	0.555548	-0.848016	1.83897e-06	1.25138e-05	Down	98.6542	89.4321	87.5765	54.0266	44.8489	45.0266
B9J08_000656	1225.13	510.783	1939.49	3.79708	1.92489	0.00180668	0.00588398	Up	18.3785	19.8234	20.5744	37.1633	95.0389	77.6874	GRP2	Putative NADPH-dependent methylglyoxal reductase GRP2	GO:0005737,GO:0006090,GO:0009438,GO:0016491,GO:0016616,GO:0043892,GO:0050662,GO:0062040	cytoplasm|pyruvate metabolic process|methylglyoxal metabolic process|oxidoreductase activity|oxidoreductase activity, acting on the CH-OH group of donors, NAD or NADP as acceptor|methylglyoxal reductase (NADPH-dependent) activity|coenzyme binding|fungal biofilm matrix	ko04011,ko00640,ko00620	MAPK signaling pathway - yeast|Propanoate metabolism|Pyruvate metabolism
B9J08_000663	2592.28	1931.38	3253.17	1.68438	0.752215	0.00907814	0.023661	Up	127.485	144.866	150.245	195.891	240.636	284.339
B9J08_000669	574.567	422.716	726.419	1.71846	0.781113	0.000228733	0.000992648	Up	60.1424	35.3347	40.4046	87.9586	65.4777	57.8047
B9J08_000673	138.317	91.7773	184.856	2.01418	1.0102	8.50434e-05	0.000412468	Up	6.47294	6.48041	5.58975	10.6412	13.7752	10.1212	FCF1	rRNA-processing protein FCF1	GO:0000447,GO:0000472,GO:0000480,GO:0005654,GO:0005730,GO:0031167,GO:0032040	endonucleolytic cleavage in ITS1 to separate SSU-rRNA from 5.8S rRNA and LSU-rRNA from tricistronic rRNA transcript (SSU-rRNA, 5.8S rRNA, LSU-rRNA)|endonucleolytic cleavage to generate mature 5'-end of SSU-rRNA from (SSU-rRNA, 5.8S rRNA, LSU-rRNA)|endonucleolytic cleavage in 5'-ETS of tricistronic rRNA transcript (SSU-rRNA, 5.8S rRNA, LSU-rRNA)|nucleoplasm|nucleolus|rRNA methylation|small-subunit…	ko03008	Ribosome biogenesis in eukaryotes
B9J08_000674	1803.31	2459.88	1146.74	0.466178	-1.10105	1.62319e-05	9.15459e-05	Down	59.4176	55.1012	51.6243	38.6265	20.8896	14.9426	SIA1	Protein SIA1	GO:0016787	hydrolase activity
B9J08_000675	1306.82	2369.48	244.171	0.103048	-3.27861	2.04715e-59	1.00553e-56	Down	9.95605	9.83007	9.279	1.42605	0.920131	0.995461	FLO9	Flocculation protein FLO9	GO:0000128,GO:0000501,GO:0005537,GO:0005576,GO:0009277,GO:0031225,GO:0031589	flocculation|flocculation via cell wall protein-carbohydrate interaction|mannose binding|extracellular region|fungal-type cell wall|anchored component of membrane|cell-substrate adhesion
B9J08_000676	234.033	380.783	87.2826	0.229219	-2.1252	1.91909e-19	6.86678e-18	Down	26.4694	25.6351	24.8229	6.04897	4.39327	7.29178
B9J08_000677	82.3204	46.9173	117.723	2.50917	1.32721	0.00575209	0.0160945	Up	1.74751	1.47841	1.89342	2.89175	6.03809	4.35975	ARR3	Arsenical-resistance protein 3	GO:0005886,GO:0015104,GO:0015105,GO:0015297,GO:0015699,GO:0015700,GO:0016021,GO:0046685	plasma membrane|antimonite transmembrane transporter activity|arsenite transmembrane transporter activity|antiporter activity|antimonite transport|arsenite transport|integral component of membrane|response to arsenic-containing substance
B9J08_000685	363.468	95.503	631.434	6.61166	2.72501	2.8291e-34	4.13125e-32	Up	2.1775	2.28595	2.36173	16.6764	12.4096	14.7417
B9J08_000686	2696.84	2020.6	3373.07	1.66934	0.739276	0.00648656	0.0177903	Up	52.5051	61.415	69.5233	74.9192	104.616	111.082	ARG1	Argininosuccinate synthase	GO:0000050,GO:0000053,GO:0004055,GO:0005524,GO:0005737,GO:0005829,GO:0006526	urea cycle|argininosuccinate metabolic process|argininosuccinate synthase activity|ATP binding|cytoplasm|cytosol|arginine biosynthetic process	ko01230,ko00250,ko00220	Biosynthesis of amino acids|Alanine, aspartate and glutamate metabolism|Arginine biosynthesis
B9J08_000694	9769.92	16159.3	3380.51	0.209199	-2.25705	3.34295e-09	3.64888e-08	Down	564.695	772.573	935.29	165.24	146.529	142.146	MDH1	Malate dehydrogenase, cytoplasmic	GO:0005739,GO:0005975,GO:0006099,GO:0006108,GO:0016615,GO:0030060	mitochondrion|carbohydrate metabolic process|tricarboxylic acid cycle|malate metabolic process|malate dehydrogenase activity|L-malate dehydrogenase activity	ko00710,ko01200,ko00630,ko00620,ko00020,ko00270	Carbon fixation in photosynthetic organisms|Carbon metabolism|Glyoxylate and dicarboxylate metabolism|Pyruvate metabolism|Citrate cycle (TCA cycle)|Cysteine and methionine metabolism
B9J08_000695	10704.1	14304.6	7103.59	0.496594	-1.00986	9.60783e-09	9.81306e-08	Down	208.638	201.193	191.686	112.297	89.1822	82.3725	NTC1	Neutral trehalase	GO:0000287,GO:0004427,GO:0004555,GO:0005509,GO:0005737,GO:0005993,GO:0006796	magnesium ion binding|inorganic diphosphatase activity|alpha,alpha-trehalase activity|calcium ion binding|cytoplasm|trehalose catabolic process|phosphate-containing compound metabolic process	ko00500	Starch and sucrose metabolism
B9J08_000697	1975.49	1038.44	2912.55	2.80474	1.48787	2.86573e-16	7.33818e-15	Up	50.2435	37.9975	42.539	119.023	107.374	114.479	MRPL9	54S ribosomal protein L9, mitochondrial	GO:0003735,GO:0005739,GO:0005762,GO:0032543	structural constituent of ribosome|mitochondrion|mitochondrial large ribosomal subunit|mitochondrial translation	ko03010	Ribosome
B9J08_000698	874.273	392.834	1355.71	3.4511	1.78706	2.06164e-20	8.25116e-19	Up	28.5041	25.2095	21.9974	82.8784	91.3572	78.8218	MRPL6	54S ribosomal protein L6, mitochondrial	GO:0003735,GO:0005762,GO:0019843,GO:0032543	structural constituent of ribosome|mitochondrial large ribosomal subunit|rRNA binding|mitochondrial translation	ko03010	Ribosome
B9J08_000699	112.146	77.7709	146.521	1.88401	0.913804	0.000904732	0.00331633	Up	7.32326	8.60909	7.33421	11.6293	15.1794	14.2056	IMP3	U3 small nucleolar ribonucleoprotein protein IMP3	GO:0005654,GO:0006364,GO:0019843,GO:0030515,GO:0031167,GO:0032040,GO:0034457,GO:0042274	nucleoplasm|rRNA processing|rRNA binding|snoRNA binding|rRNA methylation|small-subunit processome|Mpp10 complex|ribosomal small subunit biogenesis	ko03008	Ribosome biogenesis in eukaryotes
B9J08_000703	409.183	278.378	539.988	1.93977	0.955883	0.00307177	0.00935556	Up	19.1341	16.6542	16.2967	20.9651	30.6235	36.1797	NAT4	N-alpha-acetyltransferase 40	GO:0004402,GO:0005634,GO:0005737,GO:0006474,GO:0010485,GO:0016573,GO:0043998,GO:0061187,GO:1990189	histone acetyltransferase activity|nucleus|cytoplasm|N-terminal protein amino acid acetylation|H4 histone acetyltransferase activity|histone acetylation|H2A histone acetyltransferase activity|regulation of chromatin silencing at rDNA|peptide-serine-N-acetyltransferase activity
B9J08_000705	1200.89	778.549	1623.23	2.08495	1.06001	8.11361e-09	8.41417e-08	Up	18.9692	14.6716	11.714	32.476	30.9859	26.5428	RLI1	Translation initiation factor RLI1	GO:0000054,GO:0003743,GO:0005506,GO:0005524,GO:0005634,GO:0005737,GO:0006364,GO:0006413,GO:0006415,GO:0016887,GO:0032790,GO:0042273,GO:0043024,GO:0045727	ribosomal subunit export from nucleus|translation initiation factor activity|iron ion binding|ATP binding|nucleus|cytoplasm|rRNA processing|translational initiation|translational termination|ATPase activity|ribosome disassembly|ribosomal large subunit biogenesis|ribosomal small subunit binding|positive regulation of translation
B9J08_000706	1049.47	1349.85	749.086	0.554941	-0.849594	6.08582e-06	3.72615e-05	Down	17.9969	14.4575	14.8095	9.4472	9.16659	6.53116	EAF1	Chromatin modification-related protein EAF1	GO:0003677,GO:0005634,GO:0006281,GO:0006325	DNA binding|nucleus|DNA repair|chromatin organization
B9J08_000707	498.817	610.287	387.347	0.634696	-0.655861	0.00123194	0.00431823	Down	18.238	16.726	14.6705	12.9902	7.59291	9.4513	DLT1	Defect at low temperature protein 1	GO:0016021	integral component of membrane
B9J08_000708	361.877	192.237	531.517	2.7649	1.46723	7.84403e-05	0.000383194	Up	30.6142	32.8754	29.9035	68.5697	77.6929	114.112	SEN15	tRNA-splicing endonuclease subunit SEN15	GO:0000213,GO:0000214,GO:0000379,GO:0003676	tRNA-intron endonuclease activity|tRNA-intron endonuclease complex|tRNA-type intron splice site recognition and cleavage|nucleic acid binding
B9J08_000709	77.2201	44.8549	109.585	2.44311	1.28872	2.95809e-05	0.00015793	Up	2.49372	2.04139	1.90811	4.89177	4.4653	4.16184	YMR244W	Uncharacterized protein YMR244W	GO:0016021	integral component of membrane
B9J08_000711	26134.6	16032.1	36237.1	2.26029	1.17651	1.08418e-11	1.60489e-10	Up	758.473	727.139	725.376	1723.06	1600.36	1372.09	RPP0	60S acidic ribosomal protein P0	GO:0000027,GO:0002181,GO:0003735,GO:0005737,GO:0022625,GO:0070180	ribosomal large subunit assembly|cytoplasmic translation|structural constituent of ribosome|cytoplasm|cytosolic large ribosomal subunit|large ribosomal subunit rRNA binding	ko03010	Ribosome
B9J08_000712	98.8265	127.09	70.5635	0.555226	-0.848852	0.00344915	0.0103705	Down	3.29174	3.08752	2.84013	2.69072	1.11247	1.61668
B9J08_000713	1450.96	1004.37	1897.55	1.8893	0.91785	4.10505e-07	3.16399e-06	Up	109.943	85.0268	112.106	184.966	187.192	164.817	MRPS16	37S ribosomal protein S16, mitochondrial	GO:0003735,GO:0005763,GO:0032543	structural constituent of ribosome|mitochondrial small ribosomal subunit|mitochondrial translation	ko03010	Ribosome
B9J08_000714	709.518	467.841	951.196	2.03316	1.02372	1.68918e-07	1.41718e-06	Up	5.39172	5.48032	5.08175	8.7583	11.5875	10.059	RRP12	Ribosomal RNA-processing protein 12	GO:0000462,GO:0003723,GO:0005634,GO:0005730,GO:0005840,GO:0030688,GO:0042254	maturation of SSU-rRNA from tricistronic rRNA transcript (SSU-rRNA, 5.8S rRNA, LSU-rRNA)|RNA binding|nucleus|nucleolus|ribosome|preribosome, small subunit precursor|ribosome biogenesis
B9J08_000716	5209.41	3791.22	6627.6	1.74814	0.805823	0.0095518	0.0246341	Up	148.037	139.603	160.829	184.009	247.92	298.432	SPBC1709.16c	4,5-DOPA dioxygenase extradiol-like protein	GO:0005634,GO:0005829,GO:0006725,GO:0008198,GO:0008270,GO:0016701	nucleus|cytosol|cellular aromatic compound metabolic process|ferrous iron binding|zinc ion binding|oxidoreductase activity, acting on single donors with incorporation of molecular oxygen
B9J08_000717	1400.99	1870.85	931.134	0.497706	-1.00664	5.26993e-08	4.75349e-07	Down	21.8591	20.8062	20.9604	11.6129	10.6503	7.76299
B9J08_000718	938.911	1145.53	732.288	0.639255	-0.645535	0.000605792	0.00232464	Down	28.2386	24.8427	25.3642	17.5778	15.1369	14.8268	btb3	BTB/POZ domain-containing protein 3	GO:0000151,GO:0005634,GO:0005829,GO:0016567,GO:0043161	ubiquitin ligase complex|nucleus|cytosol|protein ubiquitination|proteasome-mediated ubiquitin-dependent protein catabolic process
B9J08_000721	258.418	206.718	310.119	1.5002	0.585158	0.00662212	0.0180978	Up	11.7722	10.6244	10.0795	17.5303	16.2115	12.3971	RPC37	DNA-directed RNA polymerase III subunit RPC5	GO:0003899,GO:0005666,GO:0042797	DNA-directed 5'-3' RNA polymerase activity|RNA polymerase III complex|tRNA transcription by RNA polymerase III	ko00230,ko00240,ko03020	Purine metabolism|Pyrimidine metabolism|RNA polymerase
B9J08_000722	72.3808	96.9111	47.8506	0.493757	-1.01813	0.00124139	0.00433845	Down	6.3966	5.02137	4.0283	3.14254	2.04714	2.06542					ko04011	MAPK signaling pathway - yeast
B9J08_000724	766.616	1262.12	271.112	0.214807	-2.21889	3.78317e-29	3.78527e-27	Down	102.219	88.8159	97.55	16.1202	17.0398	16.7417
B9J08_000725	2995.76	3619.56	2371.97	0.65532	-0.609728	0.000513041	0.00201795	Down	44.5147	40.3776	35.4693	25.1374	25.8355	23.7982	PAN2	PAN2-PAN3 deadenylation complex catalytic subunit PAN2	GO:0000289,GO:0003676,GO:0004535,GO:0006301,GO:0006397,GO:0031251,GO:0046872	nuclear-transcribed mRNA poly(A) tail shortening|nucleic acid binding|poly(A)-specific ribonuclease activity|postreplication repair|mRNA processing|PAN complex|metal ion binding	ko03018	RNA degradation
B9J08_000727	11800.7	5703.74	17897.7	3.13789	1.6498	9.2672e-21	3.82219e-19	Up	1355.49	1252.67	1369.13	4217.43	4277.11	3585.35	RPL36	60S ribosomal protein L36	GO:0003735,GO:0005840,GO:0006412	structural constituent of ribosome|ribosome|translation	ko03010	Ribosome
B9J08_000728	2255.83	1577.46	2934.2	1.86009	0.89537	4.88251e-07	3.70508e-06	Up	96.5802	59.8428	59.9005	151.17	123.764	116.17	MRPL24	54S ribosomal protein L24, mitochondrial	GO:0003735,GO:0005762,GO:0032543	structural constituent of ribosome|mitochondrial large ribosomal subunit|mitochondrial translation	ko03010	Ribosome
B9J08_000729	3085.98	3798.3	2373.65	0.624924	-0.678247	0.000148638	0.000675432	Down	69.6697	59.2616	66.0234	43.2289	40.3368	32.1626	SCH9	Serine/threonine-protein kinase SCH9	GO:0001410,GO:0004674,GO:0005524,GO:0005622,GO:0009267,GO:0009405,GO:0018105,GO:0030447,GO:0035556,GO:0036170,GO:0036171,GO:0044114,GO:0044182,GO:1900436,GO:1900438	chlamydospore formation|protein serine/threonine kinase activity|ATP binding|intracellular|cellular response to starvation|pathogenesis|peptidyl-serine phosphorylation|filamentous growth|intracellular signal transduction|filamentous growth of a population of unicellular organisms in response to starvation|filamentous growth of a population of unicellular organisms in response to chemical stimulus…
B9J08_000730	1358.47	1787.38	929.552	0.520065	-0.943237	3.5546e-07	2.7915e-06	Down	42.3129	39.7582	46.1794	25.4823	19.2811	17.832
B9J08_000732	1493.83	1959.04	1028.62	0.525061	-0.929442	3.47298e-07	2.73934e-06	Down	74.1846	68.18	72.2977	38.6486	34.9851	33.5523	DUG3	Probable glutamine amidotransferase DUG3	GO:0004044,GO:0005737,GO:0006541,GO:0006751,GO:0008233,GO:0008242,GO:0061672	amidophosphoribosyltransferase activity|cytoplasm|glutamine metabolic process|glutathione catabolic process|peptidase activity|omega peptidase activity|glutathione hydrolase complex
B9J08_000734	586.693	273.863	899.522	3.28456	1.7157	5.05946e-14	9.6937e-13	Up	42.8471	37.8039	30.4212	134.335	121.902	88.3383	MRPL49	54S ribosomal protein L49, mitochondrial	GO:0003735,GO:0005762,GO:0032543	structural constituent of ribosome|mitochondrial large ribosomal subunit|mitochondrial translation
B9J08_000739	3252.56	2287.83	4217.28	1.84336	0.882336	5.70022e-07	4.26569e-06	Up	60.7931	50.6893	58.5529	100.551	101.571	92.706	TIM54	Mitochondrial import inner membrane translocase subunit TIM54	GO:0008320,GO:0016021,GO:0042721,GO:0045039	protein transmembrane transporter activity|integral component of membrane|TIM22 mitochondrial import inner membrane insertion complex|protein import into mitochondrial inner membrane
B9J08_000742	951.751	1151.58	751.925	0.652952	-0.61495	0.00144193	0.00489983	Down	19.4662	17.9368	19.1832	15.466	10.8816	8.8487	SPBC725.05c	Uncharacterized pyrophosphatase/phosphodiesterase C725.05c	GO:0004551,GO:0009141,GO:0016021,GO:0016036,GO:0017111,GO:0047429	nucleotide diphosphatase activity|nucleoside triphosphate metabolic process|integral component of membrane|cellular response to phosphate starvation|nucleoside-triphosphatase activity|nucleoside-triphosphate diphosphatase activity
B9J08_000754	310.822	222.041	399.603	1.79968	0.847741	0.00118592	0.00418521	Up	7.22428	6.84288	6.60691	9.10818	12.5632	12.8928	RCM1	25S rRNA (cytosine(2278)-C(5))-methyltransferase	GO:0003723,GO:0005634,GO:0005730,GO:0009383,GO:0070475	RNA binding|nucleus|nucleolus|rRNA (cytosine-C5-)-methyltransferase activity|rRNA base methylation
B9J08_000755	1988.74	1392.1	2585.37	1.85718	0.89311	6.40641e-07	4.7462e-06	Up	55.2138	45.3965	46.3123	92.4859	81.2512	85.3147	LYS12	Homoisocitrate dehydrogenase, mitochondrial	GO:0000287,GO:0005739,GO:0009085,GO:0019878,GO:0047046,GO:0051287	magnesium ion binding|mitochondrion|lysine biosynthetic process|lysine biosynthetic process via aminoadipic acid|homoisocitrate dehydrogenase activity|NAD binding	ko01230,ko00300,ko01210	Biosynthesis of amino acids|Lysine biosynthesis|2-Oxocarboxylic acid metabolism
B9J08_000756	61.1107	76.4138	45.8076	0.599468	-0.738245	0.0289171	0.0633829	Down	1.51357	2.42329	2.4801	1.40301	1.25603	0.743069	DAL4	Allantoin permease	GO:0000256,GO:0005274,GO:0005886,GO:0006144,GO:0015205,GO:0015720,GO:0016020,GO:0016021	allantoin catabolic process|allantoin:proton symporter activity|plasma membrane|purine nucleobase metabolic process|nucleobase transmembrane transporter activity|allantoin transport|membrane|integral component of membrane
B9J08_000757	5968.96	4673.88	7264.04	1.55418	0.636152	0.000300508	0.00126748	Up	224.622	196.395	215.812	301.875	281.349	335.878	mge1	GrpE protein homolog, mitochondrial	GO:0000774,GO:0001405,GO:0030150,GO:0042026,GO:0042803,GO:0051087	adenyl-nucleotide exchange factor activity|PAM complex, Tim23 associated import motor|protein import into mitochondrial matrix|protein refolding|protein homodimerization activity|chaperone binding
B9J08_000759	858.3	1177.27	539.334	0.458124	-1.12619	3.38337e-09	3.68555e-08	Down	19.2629	21.3869	23.1443	10.1396	9.7743	8.33584	YPR003C	Putative sulfate transporter YPR003C	GO:0005789,GO:0008271,GO:0015116,GO:0015301,GO:0016021,GO:0042391	endoplasmic reticulum membrane|secondary active sulfate transmembrane transporter activity|sulfate transmembrane transporter activity|anion:anion antiporter activity|integral component of membrane|regulation of membrane potential
B9J08_000760	5208.14	2900.78	7515.5	2.59085	1.37343	0.0199205	0.0463125	Up	103.404	110.492	125.74	157.647	296.57	395.743	YPL107W	UPF0651 protein YPL107W, mitochondrial	GO:0005739	mitochondrion
B9J08_000764	22609.3	29727.6	15490.9	0.521093	-0.940388	6.00453e-08	5.38018e-07	Down	1425.77	1438.42	1427.54	752.578	731.732	653.545	MDH1	Malate dehydrogenase, mitochondrial	GO:0001300,GO:0001302,GO:0003729,GO:0005739,GO:0005759,GO:0005975,GO:0006099,GO:0006108,GO:0009060,GO:0030060	chronological cell aging|replicative cell aging|mRNA binding|mitochondrion|mitochondrial matrix|carbohydrate metabolic process|tricarboxylic acid cycle|malate metabolic process|aerobic respiration|L-malate dehydrogenase activity	ko00710,ko01200,ko00630,ko00620,ko00020,ko00270	Carbon fixation in photosynthetic organisms|Carbon metabolism|Glyoxylate and dicarboxylate metabolism|Pyruvate metabolism|Citrate cycle (TCA cycle)|Cysteine and methionine metabolism
B9J08_000768	3259.93	2341.7	4178.17	1.78424	0.835313	2.48698e-05	0.000134776	Up	93.5483	75.7309	83.4751	164.605	155.994	105.871	NEM1	Nuclear envelope morphology protein 1	GO:0004721,GO:0005789,GO:0005811,GO:0006470,GO:0006998,GO:0016021,GO:0031965,GO:0071072,GO:0071595,GO:1903740	phosphoprotein phosphatase activity|endoplasmic reticulum membrane|lipid droplet|protein dephosphorylation|nuclear envelope organization|integral component of membrane|nuclear membrane|negative regulation of phospholipid biosynthetic process|Nem1-Spo7 phosphatase complex|positive regulation of phosphatidate phosphatase activity
B9J08_000771	10427.3	4764.37	16090.3	3.37721	1.75583	3.21581e-23	1.67068e-21	Up	237.604	202.751	194.664	748.573	677.316	607.079	RPS6	40S ribosomal protein S6	GO:0003735,GO:0005840,GO:0006412	structural constituent of ribosome|ribosome|translation	ko03010,ko04066,ko04151,ko04150	Ribosome|HIF-1 signaling pathway|PI3K-Akt signaling pathway|mTOR signaling pathway
B9J08_000774	4211.18	2925.71	5496.65	1.87874	0.909765	0.000375956	0.00154471	Up	61.8139	51.4563	47.4376	82.3532	118.725	87.5111	PAB1	Polyadenylate-binding protein, cytoplasmic and nuclear	GO:0005634,GO:0005840,GO:0006397,GO:0006446,GO:0008143,GO:0008428,GO:0010494,GO:0034236,GO:0051028,GO:0060211,GO:1990841	nucleus|ribosome|mRNA processing|regulation of translational initiation|poly(A) binding|ribonuclease inhibitor activity|cytoplasmic stress granule|protein kinase A catalytic subunit binding|mRNA transport|regulation of nuclear-transcribed mRNA poly(A) tail shortening|promoter-specific chromatin binding	ko03018,ko03015,ko03013	RNA degradation|mRNA surveillance pathway|RNA transport
B9J08_000776	3122.61	2097.44	4147.79	1.97755	0.983713	4.01786e-08	3.69192e-07	Up	59.1785	55.7956	55.8321	97.8153	118.642	108.729	EEB1	Medium-chain fatty acid ethyl ester synthase/esterase 1	GO:0004026,GO:0034321,GO:0034338,GO:0044255,GO:0047372,GO:0051792,GO:0051793	alcohol O-acetyltransferase activity|alcohol O-octanoyltransferase activity|short-chain carboxylesterase activity|cellular lipid metabolic process|acylglycerol lipase activity|medium-chain fatty acid biosynthetic process|medium-chain fatty acid catabolic process
B9J08_000779	4640.15	5705.73	3574.57	0.626487	-0.674643	0.00011808	0.00054904	Down	126.51	122.828	125.991	82.1586	65.9287	78.205	ATG21	Autophagy-related protein 21	GO:0005774,GO:0006914,GO:0015031	vacuolar membrane|autophagy|protein transport
B9J08_000782	3343.53	5891.44	795.627	0.135048	-2.88846	4.36694e-39	8.73873e-37	Down	115.566	136.237	141.981	14.6234	16.7392	18.0755	FRE1	Ferric/cupric reductase transmembrane component 1	GO:0000293,GO:0005886,GO:0006826,GO:0006879,GO:0015677,GO:0016021,GO:0046872,GO:0052851	ferric-chelate reductase activity|plasma membrane|iron ion transport|cellular iron ion homeostasis|copper ion import|integral component of membrane|metal ion binding|ferric-chelate reductase (NADPH) activity
B9J08_000783	39.9777	50.6947	29.2607	0.577195	-0.792869	0.04618	0.0939423	Down	1.27922	0.915185	0.751736	0.691344	0.410262	0.656934
B9J08_000784	194.516	251.157	137.874	0.548954	-0.865242	0.000222232	0.000965984	Down	7.46865	7.57766	5.73623	3.44023	4.09398	2.69302	MUM2	Protein MUM2	GO:0005730,GO:0005737,GO:0006279,GO:0030435,GO:0036396,GO:0051321,GO:0080009,GO:2000221	nucleolus|cytoplasm|premeiotic DNA replication|sporulation resulting in formation of a cellular spore|RNA N6-methyladenosine methyltransferase complex|meiotic cell cycle|mRNA methylation|negative regulation of pseudohyphal growth
B9J08_000785	274.607	340.817	208.398	0.611465	-0.709658	0.000734028	0.0027465	Down	22.3755	22.0558	25.8595	9.29285	16.8859	15.8438
B9J08_000787	1957.22	1494.24	2420.2	1.61969	0.695717	7.18096e-05	0.000353358	Up	79.4339	67.1625	61.5799	133.874	100.178	94.9678	DES1	Sphingolipid delta(4)-desaturase	GO:0006665,GO:0016021,GO:0042284,GO:0046512,GO:0046513	sphingolipid metabolic process|integral component of membrane|sphingolipid delta-4 desaturase activity|sphingosine biosynthetic process|ceramide biosynthetic process	ko04071,ko00600	Sphingolipid signaling pathway|Sphingolipid metabolism
B9J08_000788	5840.95	4387.59	7294.3	1.66248	0.733339	3.32285e-05	0.000175326	Up	103.846	96.5473	92.4864	142.043	157.372	159.542	HTS1	Histidine--tRNA ligase, mitochondrial	GO:0004812,GO:0004821,GO:0005524,GO:0005737,GO:0005739,GO:0005829,GO:0006427,GO:0032543	aminoacyl-tRNA ligase activity|histidine-tRNA ligase activity|ATP binding|cytoplasm|mitochondrion|cytosol|histidyl-tRNA aminoacylation|mitochondrial translation	ko00970	Aminoacyl-tRNA biosynthesis
B9J08_000795	1589.74	1921.76	1257.72	0.65446	-0.611622	0.00126271	0.00438976	Down	112.607	130.83	149.789	78.1499	95.3556	90.5068
B9J08_000796	773.664	482.769	1064.56	2.20511	1.14085	0.0121669	0.0302104	Up	14.3693	12.6281	12.7609	17.0781	28.0201	36.5866	YCR023C	Uncharacterized membrane protein YCR023C	GO:0000329,GO:0016021,GO:0055085	fungal-type vacuole membrane|integral component of membrane|transmembrane transport
B9J08_000799	1317.92	334.669	2301.18	6.87598	2.78157	5.52506e-46	1.57115e-43	Up	7.96743	7.43337	7.15281	48.5625	56.6159	46.8309
B9J08_000807	3178.92	2135.43	4222.42	1.97732	0.983544	0.00941395	0.0243234	Up	61.1055	57.4894	60.7952	73.3603	122.222	132.569
B9J08_000810	2589.82	3284.59	1895.05	0.576951	-0.793479	1.22909e-05	7.10243e-05	Down	351.919	343.01	374.964	240.818	173.797	158.993	ARC15	Actin-related protein 2/3 complex subunit 5	GO:0000001,GO:0000147,GO:0003729,GO:0005198,GO:0005737,GO:0005885,GO:0030479,GO:0031315,GO:0034314,GO:0051015	mitochondrion inheritance|actin cortical patch assembly|mRNA binding|structural molecule activity|cytoplasm|Arp2/3 protein complex|actin cortical patch|extrinsic component of mitochondrial outer membrane|Arp2/3 complex-mediated actin nucleation|actin filament binding	ko04144,ko04810	Endocytosis|Regulation of actin cytoskeleton
B9J08_000812	9816.5	13390.9	6242.13	0.466148	-1.10114	2.33303e-10	2.98024e-09	Down	558.02	508.404	509.757	219.769	270.957	211.882	xyrB	NADPH-dependent D-xylose reductase II,III	GO:0016491,GO:0042843	oxidoreductase activity|D-xylose catabolic process	ko00040	Pentose and glucuronate interconversions
B9J08_000813	1520.65	1839.34	1201.95	0.653468	-0.613812	0.00470115	0.0135324	Down	42.6168	51.5335	58.294	38.2778	29.734	26.4601	PGUG_00921	Trimethyllysine dioxygenase	GO:0005506,GO:0005737,GO:0045329,GO:0050353	iron ion binding|cytoplasm|carnitine biosynthetic process|trimethyllysine dioxygenase activity	ko00310	Lysine degradation
B9J08_000814	1649.95	2531.28	768.625	0.303651	-1.71952	4.56575e-20	1.76205e-18	Down	66.5092	66.092	57.508	24.4181	17.6367	12.7846	GYP8	GTPase-activating protein GYP8	GO:0005096,GO:0005622,GO:0005789,GO:0006888,GO:0016192,GO:0017137	GTPase activator activity|intracellular|endoplasmic reticulum membrane|ER to Golgi vesicle-mediated transport|vesicle-mediated transport|Rab GTPase binding
B9J08_000815	1225.81	1576.21	875.408	0.555388	-0.848431	5.74845e-06	3.53746e-05	Down	26.4928	25.3494	24.1296	16.7312	12.624	10.9171	SPT8	Transcription factor SPT8	GO:0000122,GO:0000124,GO:0003712,GO:0006325,GO:0016573,GO:0017025,GO:0045944	negative regulation of transcription by RNA polymerase II|SAGA complex|transcription coregulator activity|chromatin organization|histone acetylation|TBP-class protein binding|positive regulation of transcription by RNA polymerase II
B9J08_000816	11792.4	7899.09	15685.6	1.98575	0.989684	1.1013e-06	7.81908e-06	Up	917.655	951.252	1068.94	1643.75	1809.94	2148.37	NDK1	Nucleoside diphosphate kinase	GO:0004550,GO:0005524,GO:0006183,GO:0006228,GO:0006241,GO:0046872,GO:0061508	nucleoside diphosphate kinase activity|ATP binding|GTP biosynthetic process|UTP biosynthetic process|CTP biosynthetic process|metal ion binding|CDP phosphorylation	ko00230,ko00240	Purine metabolism|Pyrimidine metabolism
B9J08_000818	2006.17	2448.58	1563.76	0.638637	-0.646933	0.000280923	0.00119232	Down	72.2983	75.2402	85.9047	47.6114	46.8493	47.5448	CAF16	CCR4-associated factor 16	GO:0005524,GO:0005634,GO:0005737,GO:0006357,GO:0016887,GO:0030014	ATP binding|nucleus|cytoplasm|regulation of transcription by RNA polymerase II|ATPase activity|CCR4-NOT complex	ko03018	RNA degradation
B9J08_000819	3962.08	3153.4	4770.76	1.51289	0.597311	0.000632194	0.00241225	Up	49.6914	46.7174	43.6422	71.4338	66.1941	63.6577	CBC1	Nuclear cap-binding protein complex subunit 1	GO:0000184,GO:0000243,GO:0000339,GO:0000398,GO:0003729,GO:0005634,GO:0005844,GO:0005845,GO:0005846,GO:0006364,GO:0006370,GO:0006406,GO:0006970,GO:0031053,GO:0045292,GO:1990904	nuclear-transcribed mRNA catabolic process, nonsense-mediated decay|commitment complex|RNA cap binding|mRNA splicing, via spliceosome|mRNA binding|nucleus|polysome|mRNA cap binding complex|nuclear cap binding complex|rRNA processing|7-methylguanosine mRNA capping|mRNA export from nucleus|response to osmotic stress|primary miRNA processing|mRNA cis splicing, via spliceosome|ribonucleoprotein compl…	ko03040,ko03015,ko03013	Spliceosome|mRNA surveillance pathway|RNA transport
B9J08_000822	670.582	533.097	808.068	1.5158	0.600077	0.0414721	0.0857862	Up	8.28727	7.89981	4.90915	12.0414	11.2808	6.58527	CBK1	Serine/threonine-protein kinase CBK1	GO:0000131,GO:0000920,GO:0004674,GO:0005524,GO:0005634,GO:0005934,GO:0005935,GO:0005938,GO:0007118,GO:0010494,GO:0030950,GO:0042802,GO:0043332,GO:0060237	incipient cellular bud site|septum digestion after cytokinesis|protein serine/threonine kinase activity|ATP binding|nucleus|cellular bud tip|cellular bud neck|cell cortex|budding cell apical bud growth|cytoplasmic stress granule|establishment or maintenance of actin cytoskeleton polarity|identical protein binding|mating projection tip|regulation of fungal-type cell wall organization
B9J08_000823	11565.2	5264.29	17866.1	3.39383	1.76291	3.54017e-23	1.82167e-21	Up	903.814	875.778	922.9	2933.54	2813.59	3086.8	RPL44	60S ribosomal protein L44	GO:0003735,GO:0005840,GO:0006412,GO:0046898	structural constituent of ribosome|ribosome|translation|response to cycloheximide	ko03010	Ribosome
B9J08_000829	1368.92	2386.13	351.714	0.147399	-2.7622	5.4944e-45	1.41363e-42	Down	44.1271	45.8409	44.7579	8.50513	6.24697	4.6246	TRY5	Transcriptional regulator of yeast form adherence 5	GO:0003676,GO:0005634,GO:0006357,GO:0007155,GO:0010811,GO:0044011,GO:0046872,GO:1900189	nucleic acid binding|nucleus|regulation of transcription by RNA polymerase II|cell adhesion|positive regulation of cell-substrate adhesion|single-species biofilm formation on inanimate substrate|metal ion binding|positive regulation of cell adhesion involved in single-species biofilm formation
B9J08_000831	1497.46	1863.37	1131.55	0.607257	-0.71962	8.86281e-05	0.00042717	Down	37.7935	36.7235	38.1644	24.3662	22.8537	17.4225	KHA1	K(+)/H(+) antiporter 1	GO:0005794,GO:0015386,GO:0015672,GO:0016021	Golgi apparatus|potassium:proton antiporter activity|monovalent inorganic cation transport|integral component of membrane
B9J08_000835	144.552	110.118	178.985	1.62539	0.700788	0.00596835	0.0165794	Up	4.80001	7.86355	7.552	11.8022	10.6269	12.2449
B9J08_000838	1758.09	565.704	2950.48	5.2156	2.38283	0.0328477	0.0709055	Up	15.0108	11.9907	14.133	13.7306	90.659	110.704	SUA5	Threonylcarbamoyl-AMP synthase	GO:0000049,GO:0000723,GO:0000781,GO:0002949,GO:0003725,GO:0005524,GO:0005634,GO:0005737,GO:0006417,GO:0006450,GO:0016779,GO:0043047,GO:0061710,GO:0061711,GO:0070525	tRNA binding|telomere maintenance|chromosome, telomeric region|tRNA threonylcarbamoyladenosine modification|double-stranded RNA binding|ATP binding|nucleus|cytoplasm|regulation of translation|regulation of translational fidelity|nucleotidyltransferase activity|single-stranded telomeric DNA binding|L-threonylcarbamoyladenylate synthase|N(6)-L-threonylcarbamoyladenine synthase activity|tRNA threony…
B9J08_000842	14.3488	20.7615	7.93598	0.382244	-1.38743	0.0367661	0.0779008	Down	0.20889	0.658182	0.686774	0.216005	0.104719	0.212501					ko04011	MAPK signaling pathway - yeast
B9J08_000847	2959.24	3739.64	2178.85	0.582636	-0.779333	8.4659e-06	5.07109e-05	Down	82.6055	89.0218	98.4822	47.6341	49.5747	52.4286	pkp1	[Pyruvate dehydrogenase (acetyl-transferring)] kinase, mitochondrial	GO:0004740,GO:0005524,GO:0005739,GO:0005967,GO:0006006,GO:0006086,GO:0016887	pyruvate dehydrogenase (acetyl-transferring) kinase activity|ATP binding|mitochondrion|mitochondrial pyruvate dehydrogenase complex|glucose metabolic process|acetyl-CoA biosynthetic process from pyruvate|ATPase activity
B9J08_000848	3044.25	3964.17	2124.33	0.535882	-0.900012	4.82165e-07	3.67438e-06	Down	117.006	113.33	122.257	68.2416	63.7016	49.8415	PEX13	Peroxisomal membrane protein PAS20	GO:0005778,GO:0016021,GO:0016560,GO:0030674,GO:1990415,GO:1990429	peroxisomal membrane|integral component of membrane|protein import into peroxisome matrix, docking|protein binding, bridging|Pex17p-Pex14p docking complex|peroxisomal importomer complex	ko04146	Peroxisome
B9J08_000853	89.9494	165.609	14.2902	0.086289	-3.53468	2.36368e-08	2.25913e-07	Down	3.34394	5.25408	6.42481	0.351653	0.527639	0.178176	GPT1	Putative polyamine transporter	GO:0016021,GO:0022857	integral component of membrane|transmembrane transporter activity
B9J08_000858	1109.12	582.488	1635.75	2.80821	1.48965	1.74848e-15	4.12535e-14	Up	48.6057	41.8107	42.5115	122.244	105.005	114.578	AIM41	Altered inheritance of mitochondria protein 41, mitochondrial	GO:0005739	mitochondrion
B9J08_000860	2952.99	3696.42	2209.55	0.597753	-0.742379	2.82501e-05	0.000151601	Down	183.493	186.754	174.946	108.174	102.855	89.4291	TAF14	Transcription initiation factor TFIID subunit 14	GO:0001111,GO:0001174,GO:0005634,GO:0005669,GO:0005674,GO:0006338,GO:0006355,GO:0006366,GO:0006367,GO:0006368,GO:0016251,GO:0016514,GO:0016573,GO:0016592,GO:0031011,GO:0033100,GO:0042766,GO:0051123,GO:1990467,GO:1990468	promoter clearance from RNA polymerase II promoter|transcriptional start site selection at RNA polymerase II promoter|nucleus|transcription factor TFIID complex|transcription factor TFIIF complex|chromatin remodeling|regulation of transcription, DNA-templated|transcription by RNA polymerase II|transcription initiation from RNA polymerase II promoter|transcription elongation from RNA polymerase II…	ko03022	Basal transcription factors
B9J08_000863	1582.64	2996.67	168.6	0.0562625	-4.15168	8.24497e-23	4.12477e-21	Down	64.9503	91.883	94.9767	5.64015	3.74195	4.01828	KLLA0F20548g	4-aminobutyrate aminotransferase	GO:0005829,GO:0006527,GO:0009450,GO:0030170,GO:0034386	cytosol|arginine catabolic process|gamma-aminobutyric acid catabolic process|pyridoxal phosphate binding|4-aminobutyrate:2-oxoglutarate transaminase activity	ko00410,ko00650,ko00280,ko00250,ko00640	beta-Alanine metabolism|Butanoate metabolism|Valine, leucine and isoleucine degradation|Alanine, aspartate and glutamate metabolism|Propanoate metabolism
B9J08_000864	587.122	705.969	468.274	0.663307	-0.592252	0.00277883	0.00859416	Down	25.0386	21.3334	25.1392	17.0969	15.4335	12.3964	YPR011C	Uncharacterized mitochondrial carrier YPR011C	GO:0005743,GO:0016021,GO:0046964,GO:1902557,GO:1902558,GO:1902559	mitochondrial inner membrane|integral component of membrane|3'-phosphoadenosine 5'-phosphosulfate transmembrane transporter activity|5'-adenylyl sulfate transmembrane transporter activity|5'-adenylyl sulfate transmembrane transport|3'-phospho-5'-adenylyl sulfate transmembrane transport
B9J08_000869	990.558	1437.96	543.159	0.377729	-1.40458	2.25516e-13	3.95605e-12	Down	27.426	21.0495	22.8027	10.9346	8.85195	5.91345	DEP1	Transcriptional regulatory protein DEP1	GO:0000122,GO:0005737,GO:0006357,GO:0016575,GO:0030174,GO:0031939,GO:0033698,GO:0042826,GO:0045944,GO:0061186,GO:0061188,GO:0061408,GO:0070822,GO:1900375,GO:1900471,GO:1900472,GO:1900473,GO:1900525,GO:1900526	negative regulation of transcription by RNA polymerase II|cytoplasm|regulation of transcription by RNA polymerase II|histone deacetylation|regulation of DNA-dependent DNA replication initiation|negative regulation of chromatin silencing at telomere|Rpd3L complex|histone deacetylase binding|positive regulation of transcription by RNA polymerase II|negative regulation of chromatin silencing at sile…
B9J08_000870	356.607	234.075	479.139	2.04695	1.03347	0.0269404	0.0598023	Up	5.72422	4.3186	4.33763	5.52249	11.3108	10.5891	NOP12	Nucleolar protein 12	GO:0000463,GO:0005730,GO:0019843,GO:0030684	maturation of LSU-rRNA from tricistronic rRNA transcript (SSU-rRNA, 5.8S rRNA, LSU-rRNA)|nucleolus|rRNA binding|preribosome
B9J08_000871	4131.51	5816.5	2446.52	0.420617	-1.24942	2.40247e-08	2.28934e-07	Down	123.602	150.24	164.97	52.3724	59.4604	61.7473	LAP3	Cysteine proteinase 1, mitochondrial	GO:0003677,GO:0004197,GO:0005739	DNA binding|cysteine-type endopeptidase activity|mitochondrion
B9J08_000874	48054.6	58387.4	37721.8	0.646061	-0.630258	0.000252754	0.00108642	Down	1529	1415.33	1336.11	929.398	749.535	891.423	OSM1	Fumarate reductase 2	GO:0000104,GO:0005739,GO:0005783,GO:0016156,GO:0034975,GO:0046443	succinate dehydrogenase activity|mitochondrion|endoplasmic reticulum|fumarate reductase (NADH) activity|protein folding in endoplasmic reticulum|FAD metabolic process
B9J08_000878	13859.3	5476.47	22242.2	4.06142	2.02198	9.30233e-30	1.00521e-27	Up	874.355	652.462	741.878	3207.34	3018.28	2922.76	RPL33A	60S ribosomal protein L33-A	GO:0002181,GO:0003735,GO:0022625,GO:0042273	cytoplasmic translation|structural constituent of ribosome|cytosolic large ribosomal subunit|ribosomal large subunit biogenesis	ko03010	Ribosome
B9J08_000883	418.3	264.987	571.614	2.15714	1.10912	7.8709e-08	6.89246e-07	Up	8.2633	6.29572	6.91568	12.6148	16.87	14.0804	NOP53	Ribosome biogenesis protein NOP53	GO:0000027,GO:0000055,GO:0000463,GO:0005634,GO:0005654,GO:0005730,GO:0006364,GO:0008097,GO:0019843	ribosomal large subunit assembly|ribosomal large subunit export from nucleus|maturation of LSU-rRNA from tricistronic rRNA transcript (SSU-rRNA, 5.8S rRNA, LSU-rRNA)|nucleus|nucleoplasm|nucleolus|rRNA processing|5S rRNA binding|rRNA binding
B9J08_000886	2316.62	1728.45	2904.79	1.68057	0.748954	2.42675e-05	0.000131776	Up	90.6265	70.9102	68.6152	129.324	110.753	113.993	SPBC1709.19c	NifU-like protein C1709.19c	GO:0005506,GO:0005739,GO:0005759,GO:0016226,GO:0051539,GO:0097428,GO:0106035	iron ion binding|mitochondrion|mitochondrial matrix|iron-sulfur cluster assembly|4 iron, 4 sulfur cluster binding|protein maturation by iron-sulfur cluster transfer|protein maturation by [4Fe-4S] cluster transfer
B9J08_000887	607.264	402.68	811.849	2.01612	1.01158	1.77638e-07	1.47806e-06	Up	4.70557	4.27344	4.04899	9.2683	9.38921	6.62204	FUN30	ATP-dependent helicase FUN30	GO:0000122,GO:0000183,GO:0000729,GO:0000775,GO:0000781,GO:0003677,GO:0003682,GO:0004386,GO:0005524,GO:0005634,GO:0006338,GO:0006348,GO:0008094,GO:0016584,GO:0030466,GO:0031934,GO:0042766,GO:0042802,GO:0043044,GO:0070869,GO:0070870	negative regulation of transcription by RNA polymerase II|chromatin silencing at rDNA|DNA double-strand break processing|chromosome, centromeric region|chromosome, telomeric region|DNA binding|chromatin binding|helicase activity|ATP binding|nucleus|chromatin remodeling|chromatin silencing at telomere|DNA-dependent ATPase activity|nucleosome positioning|chromatin silencing at silent mating-type ca…	ko04550	Signaling pathways regulating pluripotency of stem cells
B9J08_000890	31604.9	45468.7	17741.1	0.390183	-1.35778	7.63487e-15	1.66336e-13	Down	4028.75	4178.1	4419.12	1629.99	1578.76	1506.97
B9J08_000892	175.523	241.888	109.159	0.451278	-1.14791	1.85491e-06	1.26064e-05	Down	20.8248	17.1159	21.5746	7.78425	7.87849	9.46089
B9J08_000894	301.116	158.258	443.974	2.80539	1.4882	0.000395977	0.00161958	Up	15.0049	13.3119	13.542	23.1387	45.6469	40.0455	ALB1	Ribosome biogenesis protein ALB1	GO:0005634,GO:0005737,GO:0042273	nucleus|cytoplasm|ribosomal large subunit biogenesis
B9J08_000896	1121.64	2012.97	230.302	0.114409	-3.12773	9.20392e-18	2.71742e-16	Down	41.5749	54.4832	61.406	3.13676	5.57543	6.91769	SPBC1271.10c	Uncharacterized MFS-type transporter C1271.10c	GO:0005887,GO:0005938,GO:0006855,GO:0015238,GO:0022857,GO:0055085	integral component of plasma membrane|cell cortex|drug transmembrane transport|drug transmembrane transporter activity|transmembrane transporter activity|transmembrane transport
B9J08_000899	1022.52	1499.71	545.337	0.363628	-1.45946	1.38372e-14	2.84321e-13	Down	66.5152	62.9109	72.9962	25.9304	24.6013	22.7082	FIS1	Mitochondrial fission 1 protein	GO:0000266,GO:0001300,GO:0005741,GO:0005777,GO:0016021,GO:0016559,GO:0090141	mitochondrial fission|chronological cell aging|mitochondrial outer membrane|peroxisome|integral component of membrane|peroxisome fission|positive regulation of mitochondrial fission	ko04139	Regulation of mitophagy - yeast
B9J08_000905	1192.15	2084.3	299.987	0.143927	-2.79659	6.1711e-15	1.36092e-13	Down	75.1484	108.7	112.789	6.40026	9.27018	24.7505	REG1	Resistance to glucose repression protein 1	GO:0000122,GO:0000164,GO:0005634,GO:0005737,GO:0005773,GO:0005977,GO:0006109,GO:0006986,GO:0007039,GO:0019888,GO:0042149,GO:0061587	negative regulation of transcription by RNA polymerase II|protein phosphatase type 1 complex|nucleus|cytoplasm|vacuole|glycogen metabolic process|regulation of carbohydrate metabolic process|response to unfolded protein|protein catabolic process in the vacuole|protein phosphatase regulator activity|cellular response to glucose starvation|transfer RNA gene-mediated silencing
B9J08_000913	469.775	661.221	278.329	0.420932	-1.24834	1.57315e-09	1.77077e-08	Down	23.3509	23.1459	25.231	13.7008	7.7347	7.61032
B9J08_000914	10029.2	6774.47	13283.9	1.96088	0.971499	3.43513e-08	3.17808e-07	Up	466.134	460.975	479.656	781.996	912.92	914.849	EFB1	Elongation factor 1-beta	GO:0003746,GO:0005853	translation elongation factor activity|eukaryotic translation elongation factor 1 complex
B9J08_000917	472.788	316.354	629.221	1.98898	0.99203	6.4126e-07	4.7462e-06	Up	13.6855	8.64273	11.5642	21.5917	21.8369	15.9086	PXR1	Protein PXR1	GO:0003676,GO:0005730,GO:0006364	nucleic acid binding|nucleolus|rRNA processing
B9J08_000923	903.773	1103.73	703.821	0.637677	-0.649102	0.00561455	0.0157915	Down	28.1583	21.6752	19.5357	18.8796	10.732	11.5534	SWC4	SWR1-complex protein 4	GO:0003677,GO:0003714,GO:0006281,GO:0006338,GO:0035267,GO:0043967,GO:0043968	DNA binding|transcription corepressor activity|DNA repair|chromatin remodeling|NuA4 histone acetyltransferase complex|histone H4 acetylation|histone H2A acetylation
B9J08_000924	1501.45	1907.32	1095.58	0.574406	-0.799858	1.22847e-05	7.10243e-05	Down	54.054	49.883	54.1426	32.5539	27.1325	25.9273	AFG1	Protein AFG1	GO:0005524,GO:0005737,GO:0005739,GO:0005743,GO:0006515,GO:0016558,GO:0016887,GO:0034599	ATP binding|cytoplasm|mitochondrion|mitochondrial inner membrane|protein quality control for misfolded or incompletely synthesized proteins|protein import into peroxisome matrix|ATPase activity|cellular response to oxidative stress
B9J08_000925	1287.42	1731.19	843.645	0.487322	-1.03705	1.46223e-08	1.44003e-07	Down	34.498	28.9113	30.4378	13.4165	17.6879	12.8023	ATG13	Autophagy-related protein 13	GO:0000407,GO:0006914,GO:0015031,GO:1990316	phagophore assembly site|autophagy|protein transport|Atg1/ULK1 kinase complex	ko04140	Regulation of autophagy
B9J08_000927	602.119	370.936	833.302	2.24648	1.16767	2.43738e-07	1.97439e-06	Up	9.95651	7.22853	7.9589	14.9324	17.3754	19.1029	RPC82	DNA-directed RNA polymerase III subunit RPC3	GO:0001056,GO:0003697,GO:0005666,GO:0042797	RNA polymerase III activity|single-stranded DNA binding|RNA polymerase III complex|tRNA transcription by RNA polymerase III	ko00230,ko00240,ko03020	Purine metabolism|Pyrimidine metabolism|RNA polymerase
B9J08_000928	20.2865	31.9801	8.5928	0.268692	-1.89597	0.00047375	0.00188905	Down	1.55297	2.05835	2.03789	0.21491	0.23531	1.02438	AQY1	Aquaporin-1	GO:0005789,GO:0005886,GO:0015267,GO:0016021	endoplasmic reticulum membrane|plasma membrane|channel activity|integral component of membrane
B9J08_000934	598.151	340.803	855.5	2.51025	1.32783	5.04462e-05	0.000256649	Up	8.22157	7.29787	6.55094	12.9119	19.5188	19.9412	NOG2	Nucleolar GTP-binding protein 2	GO:0000055,GO:0005525,GO:0005654,GO:0005730,GO:0030687	ribosomal large subunit export from nucleus|GTP binding|nucleoplasm|nucleolus|preribosome, large subunit precursor	ko03008	Ribosome biogenesis in eukaryotes
B9J08_000935	1254.95	1664.36	845.538	0.508025	-0.977028	1.13112e-07	9.74482e-07	Down	23.9293	22.9	20.8941	11.863	11.0181	9.95226	YPR097W	PX domain-containing protein YPR097W	GO:0031966,GO:0035091	mitochondrial membrane|phosphatidylinositol binding
B9J08_000936	1765.54	2155.9	1375.17	0.637865	-0.648678	0.000361104	0.00149391	Down	38.8973	32.9868	28.0086	23.4706	19.4204	17.6724	MNN4	Protein MNN4	GO:0006487,GO:0006493,GO:0008047,GO:0016020,GO:0016021,GO:0071470	protein N-linked glycosylation|protein O-linked glycosylation|enzyme activator activity|membrane|integral component of membrane|cellular response to osmotic stress
B9J08_000939	2677.33	3483	1871.65	0.537367	-0.89602	8.70897e-07	6.30758e-06	Down	47.4507	42.0805	45.8756	29.4521	22.7377	16.1668
B9J08_000940	1233.36	1748.47	718.254	0.410789	-1.28353	3.77673e-12	5.93188e-11	Down	44.8484	53.2304	57.0817	21.874	19.2144	18.8876
B9J08_000942	236.991	132.046	341.935	2.58951	1.37268	2.8097e-06	1.84233e-05	Up	6.39485	4.93265	4.98831	11.5754	15.1737	10.0438	ABP140	tRNA(Thr) (cytosine(32)-N(3))-methyltransferase	GO:0005884,GO:0030479,GO:0030488,GO:0030674,GO:0032432,GO:0051015,GO:0051017,GO:0052735	actin filament|actin cortical patch|tRNA methylation|protein binding, bridging|actin filament bundle|actin filament binding|actin filament bundle assembly|tRNA (cytosine-3-)-methyltransferase activity
B9J08_000949	888.238	1083.97	692.504	0.638859	-0.646431	0.000515652	0.00202476	Down	50.4815	53.9227	59.2921	33.5704	32.3246	34.2374	SPS19	Peroxisomal 2,4-dienoyl-CoA reductase SPS19	GO:0005782,GO:0008670,GO:0009062,GO:0030437	peroxisomal matrix|2,4-dienoyl-CoA reductase (NADPH) activity|fatty acid catabolic process|ascospore formation	ko04146	Peroxisome
B9J08_000950	859.975	1112.59	607.365	0.545904	-0.87328	3.16926e-05	0.000167624	Down	21.7321	17.5079	15.541	12.5548	7.11593	9.16115	PSY2	Serine/threonine-protein phosphatase 4 regulatory subunit 3	GO:0000794,GO:0006470,GO:0006974,GO:0019888,GO:0030289,GO:0072462,GO:1902660,GO:2000002,GO:2001034	condensed nuclear chromosome|protein dephosphorylation|cellular response to DNA damage stimulus|protein phosphatase regulator activity|protein phosphatase 4 complex|signal transduction involved in meiotic recombination checkpoint|negative regulation of glucose mediated signaling pathway|negative regulation of DNA damage checkpoint|positive regulation of double-strand break repair via nonhomologou…
B9J08_000955	12446.9	5134.13	19759.7	3.8487	1.94437	1.61722e-27	1.36529e-25	Up	699.438	600.556	747.301	2343.58	2456.8	2573.17	RPL26A	60S ribosomal protein L26-A	GO:0002181,GO:0003723,GO:0003735,GO:0022625,GO:0042273	cytoplasmic translation|RNA binding|structural constituent of ribosome|cytosolic large ribosomal subunit|ribosomal large subunit biogenesis	ko03010	Ribosome
B9J08_000957	1716.81	2154.79	1278.83	0.593483	-0.752722	3.93128e-05	0.000204041	Down	111.834	98.8637	103.181	69.4765	61.6548	45.5961	TIM21	Mitochondrial import inner membrane translocase subunit TIM21	GO:0005744,GO:0016021,GO:0030150	TIM23 mitochondrial import inner membrane translocase complex|integral component of membrane|protein import into mitochondrial matrix
B9J08_000959	899.642	1454.62	344.661	0.236942	-2.07739	6.4306e-24	3.58191e-22	Down	23.8599	21.6681	17.5524	7.08328	3.61519	3.61624
B9J08_000963	1423.72	1710.22	1137.22	0.664957	-0.588667	0.00428414	0.012512	Down	69.7646	55.2505	47.5396	47.2582	31.5269	30.9844	MNN11	Probable alpha-1,6-mannosyltransferase MNN11	GO:0000009,GO:0000032,GO:0000136,GO:0000139,GO:0006486,GO:0006487	alpha-1,6-mannosyltransferase activity|cell wall mannoprotein biosynthetic process|alpha-1,6-mannosyltransferase complex|Golgi membrane|protein glycosylation|protein N-linked glycosylation	ko00513	Various types of N-glycan biosynthesis
B9J08_000966	5328.17	6462.4	4193.95	0.648977	-0.62376	0.000383776	0.00157564	Down	85.6527	71.04	66.0443	47.4908	55.261	34.963	chr3	Chitin synthase regulatory factor 3	GO:0005634,GO:0005829,GO:0032153,GO:0044732,GO:0051286	nucleus|cytosol|cell division site|mitotic spindle pole body|cell tip
B9J08_000968	250.538	131.582	369.495	2.8081	1.4896	5.23655e-08	4.73128e-07	Up	15.4202	16.3862	22.1181	39.0546	49.5128	43.6996	SPBC211.05	Uncharacterized protein C211.05	GO:0000398,GO:0005634,GO:0005681,GO:0005686,GO:0005829,GO:0045292	mRNA splicing, via spliceosome|nucleus|spliceosomal complex|U2 snRNP|cytosol|mRNA cis splicing, via spliceosome	ko03040	Spliceosome
B9J08_000969	2223.24	1771.9	2674.58	1.50944	0.594012	0.00786905	0.0209751	Up	21.0653	20.8784	26.3187	26.3449	33.6145	35.1779	ENA5	Sodium transport ATPase 5	GO:0005524,GO:0005886,GO:0006814,GO:0008553,GO:0008554,GO:0015662,GO:0016021,GO:0055085	ATP binding|plasma membrane|sodium ion transport|proton-exporting ATPase activity, phosphorylative mechanism|sodium-exporting ATPase activity, phosphorylative mechanism|ATPase activity, coupled to transmembrane movement of ions, phosphorylative mechanism|integral component of membrane|transmembrane transport
B9J08_000975	7725.05	5390.86	10059.2	1.86598	0.899933	0.00568831	0.0159579	Up	144.982	139.345	141.297	179.418	267.141	301.912	FRS2	Phenylalanine--tRNA ligase alpha subunit	GO:0000049,GO:0002161,GO:0004826,GO:0005524,GO:0005737,GO:0005829,GO:0006432,GO:0009328	tRNA binding|aminoacyl-tRNA editing activity|phenylalanine-tRNA ligase activity|ATP binding|cytoplasm|cytosol|phenylalanyl-tRNA aminoacylation|phenylalanine-tRNA ligase complex	ko00970	Aminoacyl-tRNA biosynthesis
B9J08_000980	14337.3	23538.7	5135.85	0.218187	-2.19636	2.54183e-14	5.06771e-13	Down	553.001	693.68	768.011	126.773	125.842	161.674	IDP2	Isocitrate dehydrogenase [NADP] peroxisomal	GO:0000287,GO:0004450,GO:0005777,GO:0006097,GO:0006099,GO:0006102,GO:0051287	magnesium ion binding|isocitrate dehydrogenase (NADP+) activity|peroxisome|glyoxylate cycle|tricarboxylic acid cycle|isocitrate metabolic process|NAD binding	ko01200,ko04146,ko00020,ko00720,ko01210,ko01230,ko00480	Carbon metabolism|Peroxisome|Citrate cycle (TCA cycle)|Carbon fixation pathways in prokaryotes|2-Oxocarboxylic acid metabolism|Biosynthesis of amino acids|Glutathione metabolism
B9J08_000982	1841.93	2652.8	1031.05	0.388667	-1.36339	4.51215e-14	8.73804e-13	Down	34.1967	40.8609	39.2761	13.4783	14.7149	14.3949	UMAG_11084	Probable chloride channel protein UM03490-D	GO:0000324,GO:0005247,GO:0005768,GO:0005769,GO:0005783,GO:0005794,GO:0005886,GO:0005887,GO:0006878,GO:0006879,GO:0015299,GO:0031404,GO:0034707	fungal-type vacuole|voltage-gated chloride channel activity|endosome|early endosome|endoplasmic reticulum|Golgi apparatus|plasma membrane|integral component of plasma membrane|cellular copper ion homeostasis|cellular iron ion homeostasis|solute:proton antiporter activity|chloride ion binding|chloride channel complex
B9J08_000985	907.422	1199.94	614.901	0.512441	-0.964541	5.56423e-07	4.17549e-06	Down	29.0238	26.4898	29.1297	18.2804	13.6546	9.44158	SCD5	Protein SCD5	GO:0005634,GO:0006897,GO:0007015,GO:0008157,GO:0009306,GO:0016020,GO:0030479,GO:0030866	nucleus|endocytosis|actin filament organization|protein phosphatase 1 binding|protein secretion|membrane|actin cortical patch|cortical actin cytoskeleton organization
B9J08_000988	504.208	712.69	295.725	0.414943	-1.26902	3.2684e-06	2.10228e-05	Down	17.4791	16.7118	23.0596	10.7883	6.04409	6.9129	UGA3	Transcriptional activator protein UGA3	GO:0000978,GO:0001010,GO:0001077,GO:0001080,GO:0005634,GO:0008270,GO:0009450,GO:0019740	RNA polymerase II proximal promoter sequence-specific DNA binding|RNA polymerase II sequence-specific DNA-binding transcription factor recruiting activity|proximal promoter DNA-binding transcription activator activity, RNA polymerase II-specific|nitrogen catabolite activation of transcription from RNA polymerase II promoter|nucleus|zinc ion binding|gamma-aminobutyric acid catabolic process|nitrog…
B9J08_000989	223.931	330.003	117.859	0.357145	-1.48542	0.000726806	0.00272514	Down	7.26502	14.187	13.3853	3.94078	3.70392	4.3423	YDL144C	Uncharacterized protein YDL144C	GO:0005634,GO:0005737,GO:0016491	nucleus|cytoplasm|oxidoreductase activity
B9J08_000990	102.407	179.338	25.4764	0.142058	-2.81544	0.00486824	0.0139096	Down	1.8666	4.21355	7.18696	0.201514	0.626444	0.977979	SPBC1773.03c	Uncharacterized aminotransferase C1771.03c	GO:0005829,GO:0008483,GO:0030170	cytosol|transaminase activity|pyridoxal phosphate binding
B9J08_000992	694.774	850.2	539.347	0.634376	-0.656589	0.00132818	0.00458833	Down	28.7738	24.4003	25.691	22.438	12.0704	13.6838	SEN2	tRNA-splicing endonuclease subunit SEN2	GO:0000213,GO:0000214,GO:0000379,GO:0003676,GO:0005741,GO:0012505,GO:0016829,GO:0098787	tRNA-intron endonuclease activity|tRNA-intron endonuclease complex|tRNA-type intron splice site recognition and cleavage|nucleic acid binding|mitochondrial outer membrane|endomembrane system|lyase activity|mRNA cleavage involved in mRNA processing
B9J08_000994	4014.17	5393.56	2634.78	0.488506	-1.03355	7.91841e-09	8.24339e-08	Down	114.13	96.7756	99.6527	55.8779	47.7098	34.7897	YDR109C	Uncharacterized sugar kinase YDR109C	GO:0019150,GO:0019321	D-ribulokinase activity|pentose metabolic process
B9J08_000996	11337.3	7055.96	15618.6	2.21353	1.14635	7.60347e-11	1.03161e-09	Up	229.789	219.94	226.798	417.766	518.936	469.365	TIF1	ATP-dependent RNA helicase eIF4A	GO:0003743,GO:0004386,GO:0005524,GO:0005737	translation initiation factor activity|helicase activity|ATP binding|cytoplasm	ko03013	RNA transport
B9J08_000998	8042.44	3337.22	12747.7	3.81985	1.93351	4.20754e-27	3.24762e-25	Up	781.322	749.827	826.495	2853.68	2941.15	2976.1	RPS21	40S ribosomal protein S21	GO:0003735,GO:0005840,GO:0006364,GO:0006412	structural constituent of ribosome|ribosome|rRNA processing|translation	ko03010	Ribosome
B9J08_001006	443.212	322.271	564.153	1.75055	0.807812	6.20476e-05	0.00030898	Up	10.3797	8.39815	7.75395	15.4609	12.7097	14.5881	MRS2	Mitochondrial inner membrane magnesium transporter MRS2	GO:0005743,GO:0015095,GO:0016021,GO:0045016	mitochondrial inner membrane|magnesium ion transmembrane transporter activity|integral component of membrane|mitochondrial magnesium ion transmembrane transport
B9J08_001009	564.815	781.378	348.252	0.44569	-1.16589	7.57463e-09	7.916e-08	Down	35.0817	31.6181	31.2773	18.8023	11.0857	11.0688	MTW1	Kinetochore-associated protein MTW1	GO:0000070,GO:0000818,GO:0000922,GO:0005737,GO:0007059,GO:0034501,GO:0051301,GO:0051382	mitotic sister chromatid segregation|nuclear MIS12/MIND complex|spindle pole|cytoplasm|chromosome segregation|protein localization to kinetochore|cell division|kinetochore assembly
B9J08_001011	492.94	673.647	312.233	0.463497	-1.10937	4.13467e-08	3.79214e-07	Down	19.0713	18.2912	19.8373	9.74889	8.41378	6.44377
B9J08_001012	585.617	192.384	978.85	5.08799	2.3471	0.000238699	0.00103341	Up	5.50966	4.82998	6.66961	15.9135	23.3737	35.3327	YOR338W	SWIRM domain-containing protein YOR338W	GO:0003677,GO:0003682,GO:0003713,GO:0005634,GO:0006338,GO:0006357,GO:0016573,GO:0035066,GO:0070461	DNA binding|chromatin binding|transcription coactivator activity|nucleus|chromatin remodeling|regulation of transcription by RNA polymerase II|histone acetylation|positive regulation of histone acetylation|SAGA-type complex
B9J08_001014	2840.86	1524.66	4157.07	2.72655	1.44708	6.56768e-16	1.62776e-14	Up	107.023	84.9251	96.5423	251.727	249.282	210.823	TIM23	Mitochondrial import inner membrane translocase subunit TIM23	GO:0005743,GO:0005744,GO:0005758,GO:0008320,GO:0015450,GO:0030150,GO:0030943,GO:0031305	mitochondrial inner membrane|TIM23 mitochondrial import inner membrane translocase complex|mitochondrial intermembrane space|protein transmembrane transporter activity|P-P-bond-hydrolysis-driven protein transmembrane transporter activity|protein import into mitochondrial matrix|mitochondrion targeting sequence binding|integral component of mitochondrial inner membrane
B9J08_001015	2183.26	3810.79	555.728	0.14583	-2.77764	2.45223e-10	3.11018e-09	Down	163.896	104.479	92.7001	17.521	17.2181	12.8326	STL1	Sugar transporter STL1	GO:0005351,GO:0005355,GO:0005886,GO:0005887,GO:0008645,GO:0015295,GO:0015793,GO:0055085	carbohydrate:proton symporter activity|glucose transmembrane transporter activity|plasma membrane|integral component of plasma membrane|hexose transmembrane transport|solute:proton symporter activity|glycerol transport|transmembrane transport
B9J08_001016	140.755	205.587	75.9238	0.369303	-1.43712	2.28201e-08	2.18612e-07	Down	4.86216	5.16604	6.33309	1.50878	2.02114	2.13656	STL1	Sugar transporter STL1	GO:0005351,GO:0005355,GO:0005886,GO:0005887,GO:0008645,GO:0015295,GO:0015793,GO:0055085	carbohydrate:proton symporter activity|glucose transmembrane transporter activity|plasma membrane|integral component of plasma membrane|hexose transmembrane transport|solute:proton symporter activity|glycerol transport|transmembrane transport
B9J08_001018	15001.6	7941.09	22062.1	2.77822	1.47416	0.00123129	0.00431823	Up	67.7624	36.6286	33.4036	158.914	133.881	70.3335	ACC1	Acetyl-CoA carboxylase	GO:0003989,GO:0004075,GO:0005524,GO:0005789,GO:0006085,GO:0006606,GO:0006998,GO:0009317,GO:0016743,GO:0042759,GO:0042802,GO:0042803,GO:0046872,GO:1905502,GO:2001295	acetyl-CoA carboxylase activity|biotin carboxylase activity|ATP binding|endoplasmic reticulum membrane|acetyl-CoA biosynthetic process|protein import into nucleus|nuclear envelope organization|acetyl-CoA carboxylase complex|carboxyl- or carbamoyltransferase activity|long-chain fatty acid biosynthetic process|identical protein binding|protein homodimerization activity|metal ion binding|acetyl-CoA …	ko00061,ko00620,ko04152,ko00640,ko01212,ko00254	Fatty acid biosynthesis|Pyruvate metabolism|AMPK signaling pathway|Propanoate metabolism|Fatty acid metabolism|Aflatoxin biosynthesis
B9J08_001019	219.46	128.737	310.183	2.40942	1.26869	0.000655353	0.00247929	Up	4.20548	3.78102	2.89328	6.05671	10.5859	9.20195	RRT12	Subtilase-type proteinase RRT12	GO:0004252,GO:0005619,GO:0005635,GO:0008236,GO:0030476	serine-type endopeptidase activity|ascospore wall|nuclear envelope|serine-type peptidase activity|ascospore wall assembly
B9J08_001023	81.5924	58.2717	104.913	1.80041	0.848327	0.00386438	0.0114407	Up	5.492	4.17566	7.4229	11.4824	11.599	9.37344					ko03018	RNA degradation
B9J08_001025	42488	51838.8	33137.2	0.639235	-0.645582	0.000201219	0.000883891	Down	994.919	978.871	921.263	663.339	534.38	560.703	gsy-1	Glycogen [starch] synthase	GO:0004373,GO:0005536,GO:0005737,GO:0005978,GO:0009744,GO:0009749,GO:0019901,GO:0061547	glycogen (starch) synthase activity|glucose binding|cytoplasm|glycogen biosynthetic process|response to sucrose|response to glucose|protein kinase binding|glycogen synthase activity, transferring glucose-1-phosphate	ko04152,ko04151,ko00500	AMPK signaling pathway|PI3K-Akt signaling pathway|Starch and sucrose metabolism
B9J08_001027	496.446	664.649	328.244	0.49386	-1.01783	5.07939e-07	3.8276e-06	Down	23.2752	23.8445	21.4579	11.9226	10.0587	7.64971	YBL086C	Uncharacterized protein YBL086C
B9J08_001029	1356.4	922.114	1790.69	1.94194	0.957499	0.00214353	0.00686108	Up	64.6112	66.2212	63.5301	93.5178	123.464	149.675	YHR122W	MIP18 family protein YHR122W	GO:0005829,GO:0007059,GO:0016226	cytosol|chromosome segregation|iron-sulfur cluster assembly
B9J08_001033	7118.91	4434.09	9803.73	2.21099	1.14469	8.60216e-11	1.15904e-09	Up	87.2212	79.458	81.8766	156.289	188.787	164.508	TOM70	Mitochondrial import receptor subunit TOM70	GO:0005739,GO:0005741,GO:0005742,GO:0006626,GO:0015450,GO:0030150,GO:0030943,GO:0031307,GO:0045039	mitochondrion|mitochondrial outer membrane|mitochondrial outer membrane translocase complex|protein targeting to mitochondrion|P-P-bond-hydrolysis-driven protein transmembrane transporter activity|protein import into mitochondrial matrix|mitochondrion targeting sequence binding|integral component of mitochondrial outer membrane|protein import into mitochondrial inner membrane
B9J08_001037	3956.9	2545.58	5368.22	2.10884	1.07645	1.19458e-09	1.36744e-08	Up	239.378	197.675	217.044	429.927	422.352	462.451	TOM22	Mitochondrial import receptor subunit TOM22	GO:0005741,GO:0005742,GO:0030150,GO:0031307,GO:0045040	mitochondrial outer membrane|mitochondrial outer membrane translocase complex|protein import into mitochondrial matrix|integral component of mitochondrial outer membrane|protein import into mitochondrial outer membrane
B9J08_001039	8864	11889.6	5838.41	0.491052	-1.02605	4.13545e-09	4.45985e-08	Down	270.858	256.619	259.024	125.314	125.439	112.88	SPAC22A12.08c	Uncharacterized CDP-alcohol phosphatidyltransferase class-I family protein C22A12.08c	GO:0005739,GO:0007006,GO:0008808,GO:0016020,GO:0016787,GO:0032049,GO:0046474	mitochondrion|mitochondrial membrane organization|cardiolipin synthase activity|membrane|hydrolase activity|cardiolipin biosynthetic process|glycerophospholipid biosynthetic process
B9J08_001043	2127.36	2966.39	1288.33	0.43431	-1.2032	1.17044e-11	1.72313e-10	Down	160.945	169.565	183.981	56.1999	75.2657	79.0415
B9J08_001044	2286.92	1367.07	3206.78	2.34574	1.23004	9.43654e-12	1.42418e-10	Up	65.2252	66.1834	62.3586	139.569	141.096	144.926	MRP20	54S ribosomal protein L41, mitochondrial	GO:0003735,GO:0005762,GO:0032543	structural constituent of ribosome|mitochondrial large ribosomal subunit|mitochondrial translation	ko03010	Ribosome
B9J08_001046	1359.45	686.203	2032.71	2.96225	1.56669	2.62392e-17	7.42253e-16	Up	59.5697	44.3553	50.2803	153.568	146.839	132.235	MRPL23	54S ribosomal protein L23, mitochondrial	GO:0003729,GO:0003735,GO:0005762,GO:0005840,GO:0017148,GO:0032543	mRNA binding|structural constituent of ribosome|mitochondrial large ribosomal subunit|ribosome|negative regulation of translation|mitochondrial translation	ko03010	Ribosome
B9J08_001049	3950.89	1995	5906.78	2.96079	1.56598	0.00253792	0.00797102	Up	39.779	36.136	38.7523	61.2892	117.913	132.709	YDR341C	Arginine--tRNA ligase, cytoplasmic	GO:0004814,GO:0005524,GO:0005739,GO:0005829,GO:0006420,GO:0032543	arginine-tRNA ligase activity|ATP binding|mitochondrion|cytosol|arginyl-tRNA aminoacylation|mitochondrial translation	ko00970	Aminoacyl-tRNA biosynthesis
B9J08_001052	1076.55	851.267	1301.84	1.5293	0.612871	0.000969325	0.0035244	Up	15.0958	15.8725	15.8394	23.3709	22.6435	24.5247
B9J08_001062	1329.21	786.377	1872.04	2.38059	1.25132	3.38569e-06	2.1674e-05	Up	18.384	15.838	17.175	29.3342	41.4295	40.5859	MRH4	ATP-dependent RNA helicase MRH4, mitochondrial	GO:0004004,GO:0005524,GO:0005762,GO:0016070,GO:1902775,GO:1990400	ATP-dependent RNA helicase activity|ATP binding|mitochondrial large ribosomal subunit|RNA metabolic process|mitochondrial large ribosomal subunit assembly|mitochondrial ribosomal large subunit rRNA binding
B9J08_001063	905.607	1096.52	714.694	0.651784	-0.617535	0.00108233	0.00387788	Down	26.6408	23.214	22.1555	16.8289	16.6241	11.5895	NPY1	NADH pyrophosphatase	GO:0000210,GO:0005777,GO:0005829,GO:0006734,GO:0006742,GO:0016787,GO:0019677,GO:0035529,GO:0046872	NAD+ diphosphatase activity|peroxisome|cytosol|NADH metabolic process|NADP catabolic process|hydrolase activity|NAD catabolic process|NADH pyrophosphatase activity|metal ion binding	ko00760,ko04146	Nicotinate and nicotinamide metabolism|Peroxisome
B9J08_001064	4798.55	3774.44	5822.66	1.54265	0.625415	0.000786053	0.00292698	Up	125.997	116.714	125.795	150.845	172.955	195.102	PGC1	Phosphatidylglycerol phospholipase C	GO:0005739,GO:0005811,GO:0016021,GO:0031966,GO:0034478,GO:0034479,GO:0046475	mitochondrion|lipid droplet|integral component of membrane|mitochondrial membrane|phosphatidylglycerol catabolic process|phosphatidylglycerol phospholipase C activity|glycerophospholipid catabolic process	ko00564	Glycerophospholipid metabolism
B9J08_001065	324.02	397.335	250.705	0.630965	-0.664367	0.00157848	0.00525893	Down	14.8286	13.975	14.8317	9.3683	8.78097	9.39388	PRP45	Pre-mRNA-processing protein 45	GO:0000398,GO:0005681	mRNA splicing, via spliceosome|spliceosomal complex	ko03040,ko04330	Spliceosome|Notch signaling pathway
B9J08_001067	19589.9	11365.8	27814	2.44715	1.2911	2.04336e-13	3.61977e-12	Up	439.821	431.014	434.186	946.421	1063.92	1047.13	ADH7	NADP-dependent alcohol dehydrogenase 7	GO:0006066,GO:0008106,GO:0008270	alcohol metabolic process|alcohol dehydrogenase (NADP+) activity|zinc ion binding	ko00930,ko00040,ko01220,ko00561,ko00010	Caprolactam degradation|Pentose and glucuronate interconversions|Degradation of aromatic compounds|Glycerolipid metabolism|Glycolysis / Gluconeogenesis
B9J08_001068	1442.63	702.833	2182.42	3.10518	1.63468	1.48947e-18	4.87735e-17	Up	34.8652	26.2216	30.3379	82.6049	92.7762	86.1628	CBP3	Protein CBP3, mitochondrial	GO:0005739,GO:0005761,GO:0032592,GO:0034551,GO:0043022,GO:0061671,GO:0070131	mitochondrion|mitochondrial ribosome|integral component of mitochondrial membrane|mitochondrial respiratory chain complex III assembly|ribosome binding|Cbp3p-Cbp6 complex|positive regulation of mitochondrial translation
B9J08_001069	3018.06	5518.5	517.614	0.0937961	-3.41433	9.76043e-23	4.79414e-21	Down	204.851	276.787	286.74	33.5031	19.8575	16.68
B9J08_001070	2334.88	1670.07	2999.7	1.79615	0.844908	1.80796e-06	1.23183e-05	Up	41.1605	43.3115	40.9156	79.0661	69.4855	64.0341	SEO1	Probable transporter SEO1	GO:0005215,GO:0006810,GO:0016020,GO:0016021,GO:0055085	transporter activity|transport|membrane|integral component of membrane|transmembrane transport
B9J08_001071	3747.85	2869.4	4626.3	1.61229	0.68911	0.000101094	0.000478712	Up	71.5335	67.988	64.8528	100.122	101.161	106.482	SRP72	Signal recognition particle subunit SRP72	GO:0005634,GO:0005786,GO:0005789,GO:0006616,GO:0008312	nucleus|signal recognition particle, endoplasmic reticulum targeting|endoplasmic reticulum membrane|SRP-dependent cotranslational protein targeting to membrane, translocation|7S RNA binding	ko03060	Protein export
B9J08_001072	986.854	1259.75	713.958	0.566746	-0.819226	7.04568e-05	0.000347017	Down	77.4622	62.7245	65.6698	53.3879	28.1307	30.961
B9J08_001075	1350.65	1061.22	1640.07	1.54545	0.628024	0.000602561	0.00231389	Up	6.88603	5.11627	5.32991	8.16083	8.92965	8.33236	TEL1	Serine/threonine-protein kinase TEL1	GO:0000781,GO:0004674,GO:0005524,GO:0005634,GO:0006325,GO:0006974	chromosome, telomeric region|protein serine/threonine kinase activity|ATP binding|nucleus|chromatin organization|cellular response to DNA damage stimulus	ko04214,ko04210,ko04110,ko04115,ko04068,ko04064	Apoptosis - fly|Apoptosis|Cell cycle|p53 signaling pathway|FoxO signaling pathway|NF-kappa B signaling pathway
B9J08_001077	1010.32	723.507	1297.13	1.79284	0.842249	4.11929e-06	2.59098e-05	Up	16.3298	14.1189	15.514	29.9631	25.3242	22.083	MRN1	RNA-binding protein MRN1	GO:0000387,GO:0000398,GO:0000932,GO:0000974,GO:0005634,GO:0005737,GO:0006338,GO:0006417,GO:0010494,GO:0017070,GO:0036002,GO:0071006,GO:0071007	spliceosomal snRNP assembly|mRNA splicing, via spliceosome|P-body|Prp19 complex|nucleus|cytoplasm|chromatin remodeling|regulation of translation|cytoplasmic stress granule|U6 snRNA binding|pre-mRNA binding|U2-type catalytic step 1 spliceosome|U2-type catalytic step 2 spliceosome
B9J08_001081	15787.6	8002.08	23573.2	2.94588	1.5587	8.15369e-19	2.7534e-17	Up	1051.22	1071.24	1122.86	3130.65	2983.23	2982.88	RPL23A	60S ribosomal protein L23-A	GO:0002181,GO:0003735,GO:0022625,GO:0070180	cytoplasmic translation|structural constituent of ribosome|cytosolic large ribosomal subunit|large ribosomal subunit rRNA binding	ko03010	Ribosome
B9J08_001082	4226.66	5075.96	3377.37	0.665366	-0.587781	0.000642279	0.00244211	Down	79.7576	81.0578	87.8985	46.0337	58.7881	50.899	SLM1	Phosphatidylinositol 4,5-bisphosphate-binding protein SLM1	GO:0001558,GO:0005546,GO:0005886,GO:0016197,GO:0030036,GO:0030950,GO:0031929,GO:0031932,GO:0038203,GO:0042802,GO:0046625,GO:0051017,GO:0070941,GO:0072659	regulation of cell growth|phosphatidylinositol-4,5-bisphosphate binding|plasma membrane|endosomal transport|actin cytoskeleton organization|establishment or maintenance of actin cytoskeleton polarity|TOR signaling|TORC2 complex|TORC2 signaling|identical protein binding|sphingolipid binding|actin filament bundle assembly|eisosome assembly|protein localization to plasma membrane
B9J08_001087	542.306	320.479	764.133	2.38435	1.25359	0.00922653	0.0239553	Up	7.2633	5.17763	5.51037	7.98271	16.5951	15.6039	PUF6	Pumilio homology domain family member 6	GO:0000900,GO:0003730,GO:0005730,GO:0005934,GO:0015934,GO:0017148,GO:0030687,GO:0042273	translation repressor activity, mRNA regulatory element binding|mRNA 3'-UTR binding|nucleolus|cellular bud tip|large ribosomal subunit|negative regulation of translation|preribosome, large subunit precursor|ribosomal large subunit biogenesis
B9J08_001088	1750.71	976.093	2525.33	2.58718	1.37138	0.00457256	0.0131904	Up	64.0814	57.3903	50.6515	80.4954	153	171.593	N7BML	NADH-ubiquinone oxidoreductase assembly factor N7BML	GO:0005739,GO:0008137,GO:0009055,GO:0016020,GO:0045333	mitochondrion|NADH dehydrogenase (ubiquinone) activity|electron transfer activity|membrane|cellular respiration
B9J08_001101	1374.52	1758.37	990.68	0.563409	-0.827745	7.67001e-06	4.62512e-05	Down	24.8808	24.3192	24.1691	15.6123	11.7047	10.9983	STB6	Protein STB6	GO:0070822	Sin3-type complex
B9J08_001104	446.416	301.151	591.68	1.96473	0.974329	0.000574752	0.00222131	Up	12.7441	11.3962	11.3135	26.7315	22.0452	15.1233	zas1	Zinc finger protein zas1	GO:0000122,GO:0000790,GO:0000981,GO:0005634,GO:0006351,GO:0008270,GO:0043565,GO:0045944,GO:0061586	negative regulation of transcription by RNA polymerase II|nuclear chromatin|DNA-binding transcription factor activity, RNA polymerase II-specific|nucleus|transcription, DNA-templated|zinc ion binding|sequence-specific DNA binding|positive regulation of transcription by RNA polymerase II|positive regulation of transcription by transcription factor localization
B9J08_001105	388.578	279.586	497.571	1.77967	0.831611	0.0068555	0.0186695	Up	4.18234	3.14878	4.65956	5.3296	8.23992	6.42458	MCM6	DNA replication licensing factor MCM6	GO:0000727,GO:0003678,GO:0003688,GO:0005524,GO:0005634,GO:0005654,GO:0005656,GO:0005737,GO:0006267,GO:0006268,GO:0006270,GO:0006271,GO:0031261,GO:0031298,GO:0042555,GO:0043142,GO:0071162,GO:0097373	double-strand break repair via break-induced replication|DNA helicase activity|DNA replication origin binding|ATP binding|nucleus|nucleoplasm|nuclear pre-replicative complex|cytoplasm|pre-replicative complex assembly involved in nuclear cell cycle DNA replication|DNA unwinding involved in DNA replication|DNA replication initiation|DNA strand elongation involved in DNA replication|DNA replication …	ko04113,ko04111,ko03030,ko04110	Meiosis - yeast|Cell cycle - yeast|DNA replication|Cell cycle
B9J08_001118	484.684	365.2	604.168	1.65435	0.726262	0.00366879	0.0109335	Up	14.4617	11.1717	13.9968	16.1369	22.9801	24.0171	CIC1	Proteasome-interacting protein CIC1	GO:0000463,GO:0000466,GO:0000470,GO:0000502,GO:0003723,GO:0005730,GO:0019843,GO:0030163,GO:0030674,GO:0030686,GO:0030687,GO:0042802,GO:0070180,GO:0070628	maturation of LSU-rRNA from tricistronic rRNA transcript (SSU-rRNA, 5.8S rRNA, LSU-rRNA)|maturation of 5.8S rRNA from tricistronic rRNA transcript (SSU-rRNA, 5.8S rRNA, LSU-rRNA)|maturation of LSU-rRNA|proteasome complex|RNA binding|nucleolus|rRNA binding|protein catabolic process|protein binding, bridging|90S preribosome|preribosome, large subunit precursor|identical protein binding|large riboso…
B9J08_001123	1628.64	1974.55	1282.72	0.649628	-0.622315	0.000532755	0.00207832	Down	106.738	112.387	115.088	71.9671	69.021	67.6158	YMR178W	Uncharacterized protein YMR178W
B9J08_001125	20753.5	8755.11	32751.9	3.74089	1.90338	0.00880439	0.0230364	Up	81.6552	85.3547	100.876	136.333	432.085	375.288	SNQ2	ABC multidrug transporter SNQ2	GO:0005524,GO:0005886,GO:0008559,GO:0016021,GO:0035690,GO:0042493,GO:0046618	ATP binding|plasma membrane|xenobiotic transmembrane transporting ATPase activity|integral component of membrane|cellular response to drug|response to drug|drug export	ko02010	ABC transporters
B9J08_001128	1699.64	747.892	2651.4	3.54516	1.82585	4.77162e-23	2.43217e-21	Up	36.5927	28.4001	26.6137	109.908	101.172	96.9561	MRPL7	54S ribosomal protein L7, mitochondrial	GO:0000027,GO:0003735,GO:0005762,GO:0022625,GO:0032543	ribosomal large subunit assembly|structural constituent of ribosome|mitochondrial large ribosomal subunit|cytosolic large ribosomal subunit|mitochondrial translation	ko03010	Ribosome
B9J08_001132	1373.06	1056.11	1690.02	1.60023	0.678281	0.0251102	0.0563415	Up	17.005	18.0832	16.6798	19.3034	27.8733	31.3349	FAP1	FKBP12-associated protein 1	GO:0000122,GO:0000977,GO:0001078,GO:0003700,GO:0005634,GO:0005737,GO:0008270	negative regulation of transcription by RNA polymerase II|RNA polymerase II regulatory region sequence-specific DNA binding|proximal promoter DNA-binding transcription repressor activity, RNA polymerase II-specific|DNA-binding transcription factor activity|nucleus|cytoplasm|zinc ion binding
B9J08_001134	92.8622	57.3477	128.377	2.23857	1.16258	5.23015e-05	0.000264098	Up	11.1371	8.55692	6.23816	21.2425	15.0249	13.6074	RPA12	DNA-directed RNA polymerase I subunit RPA12	GO:0000122,GO:0001054,GO:0003676,GO:0005736,GO:0006360,GO:0006363,GO:0006379,GO:0008270,GO:0042254,GO:0042790,GO:0061629	negative regulation of transcription by RNA polymerase II|RNA polymerase I activity|nucleic acid binding|RNA polymerase I complex|transcription by RNA polymerase I|termination of RNA polymerase I transcription|mRNA cleavage|zinc ion binding|ribosome biogenesis|nucleolar large rRNA transcription by RNA polymerase I|RNA polymerase II sequence-specific DNA-binding transcription factor binding	ko00230,ko00240,ko03020	Purine metabolism|Pyrimidine metabolism|RNA polymerase
B9J08_001135	2956.23	1295.21	4617.26	3.56488	1.83385	0.000114698	0.000535619	Up	54.2964	42.723	43.3405	108.749	158.385	207.745	LIA1	Deoxyhypusine hydroxylase	GO:0005634,GO:0005737,GO:0008612,GO:0019135,GO:0036178,GO:0044011,GO:0044182,GO:0046872	nucleus|cytoplasm|peptidyl-lysine modification to peptidyl-hypusine|deoxyhypusine monooxygenase activity|filamentous growth of a population of unicellular organisms in response to neutral pH|single-species biofilm formation on inanimate substrate|filamentous growth of a population of unicellular organisms|metal ion binding
B9J08_001139	152.995	81.9852	224.005	2.73226	1.45009	1.27732e-08	1.27803e-07	Up	2.83802	2.99724	2.87047	6.20541	8.6796	7.00711	RCL1	RNA 3'-terminal phosphate cyclase-like protein	GO:0000447,GO:0000472,GO:0000480,GO:0004521,GO:0005654,GO:0005730,GO:0006364,GO:0008047,GO:0030686,GO:0031167	endonucleolytic cleavage in ITS1 to separate SSU-rRNA from 5.8S rRNA and LSU-rRNA from tricistronic rRNA transcript (SSU-rRNA, 5.8S rRNA, LSU-rRNA)|endonucleolytic cleavage to generate mature 5'-end of SSU-rRNA from (SSU-rRNA, 5.8S rRNA, LSU-rRNA)|endonucleolytic cleavage in 5'-ETS of tricistronic rRNA transcript (SSU-rRNA, 5.8S rRNA, LSU-rRNA)|endoribonuclease activity|nucleoplasm|nucleolus|rRNA…	ko03008	Ribosome biogenesis in eukaryotes
B9J08_001143	32897.3	14604.2	51190.4	3.50518	1.80949	0.0134498	0.0328821	Up	489.418	467.109	482.253	730.17	1641.49	2234.93	HEM15	Ferrochelatase, mitochondrial	GO:0004325,GO:0005739,GO:0005743,GO:0006783	ferrochelatase activity|mitochondrion|mitochondrial inner membrane|heme biosynthetic process	ko00860	Porphyrin and chlorophyll metabolism
B9J08_001156	7834.49	6041.72	9627.25	1.59346	0.672163	0.00181698	0.00591395	Up	109.399	101.165	106.887	126.94	177.383	165.402	GUS1	Glutamate--tRNA ligase, cytoplasmic	GO:0004818,GO:0004819,GO:0005524,GO:0005737,GO:0005739,GO:0005829,GO:0006424,GO:0006425,GO:0010494,GO:0017102	glutamate-tRNA ligase activity|glutamine-tRNA ligase activity|ATP binding|cytoplasm|mitochondrion|cytosol|glutamyl-tRNA aminoacylation|glutaminyl-tRNA aminoacylation|cytoplasmic stress granule|methionyl glutamyl tRNA synthetase complex	ko00860,ko00970	Porphyrin and chlorophyll metabolism|Aminoacyl-tRNA biosynthesis
B9J08_001157	717.148	909.781	524.514	0.576527	-0.794539	5.14915e-05	0.000260495	Down	21.7402	18.9539	17.9092	13.9655	9.91847	7.48444	RMD8	Sporulation protein RMD8	GO:0016021,GO:0030435,GO:0051321	integral component of membrane|sporulation resulting in formation of a cellular spore|meiotic cell cycle
B9J08_001161	75185.9	59750.7	90621.1	1.51665	0.60089	0.000401202	0.001636	Up	1704.53	1785.94	1714.94	2803.39	2441.95	2139.45	HEM13	Oxygen-dependent coproporphyrinogen-III oxidase	GO:0004109,GO:0005737,GO:0005829,GO:0006783,GO:0019353,GO:0042803	coproporphyrinogen oxidase activity|cytoplasm|cytosol|heme biosynthetic process|protoporphyrinogen IX biosynthetic process from glutamate|protein homodimerization activity	ko00860	Porphyrin and chlorophyll metabolism
B9J08_001162	6678.53	4387.74	8969.33	2.04418	1.03152	2.256e-05	0.000123874	Up	75.3958	72.5264	65.0835	110.364	145.623	153.504	ALR1	Magnesium transporter ALR1	GO:0005886,GO:0006812,GO:0010961,GO:0015095,GO:0015693,GO:0016020,GO:0016021,GO:0022890	plasma membrane|cation transport|cellular magnesium ion homeostasis|magnesium ion transmembrane transporter activity|magnesium ion transport|membrane|integral component of membrane|inorganic cation transmembrane transporter activity
B9J08_001173	381.301	481.72	280.883	0.583083	-0.778226	0.000171269	0.000766033	Down	17.0266	20.8143	16.591	11.4861	9.12523	10.0988	HST2	NAD-dependent protein deacetylase HST2	GO:0005634,GO:0005737,GO:0008270,GO:0017136,GO:0036166,GO:0070403	nucleus|cytoplasm|zinc ion binding|NAD-dependent histone deacetylase activity|phenotypic switching|NAD+ binding	ko00760	Nicotinate and nicotinamide metabolism
B9J08_001174	236.922	150.534	323.31	2.14775	1.10283	1.22911e-06	8.64701e-06	Up	10.0152	8.28227	7.06193	16.2479	17.1219	17.9942	BMT6	25S rRNA (uridine(2843)-N(3))-methyltransferase	GO:0005634,GO:0005737,GO:0008757,GO:0070042,GO:0070475	nucleus|cytoplasm|S-adenosylmethionine-dependent methyltransferase activity|rRNA (uridine-N3-)-methyltransferase activity|rRNA base methylation
B9J08_001175	897.254	1149.9	644.603	0.560571	-0.83503	1.45799e-05	8.30963e-05	Down	17.3542	14.218	14.0731	10.5525	7.0441	6.22545	YFL034W	Uncharacterized membrane protein YFL034W	GO:0016021	integral component of membrane
B9J08_001176	9948.88	6670.22	13227.5	1.98308	0.98774	0.00378443	0.0112348	Up	150.247	140.936	149.233	190.542	292.481	326.62	FRS1	Phenylalanine--tRNA ligase beta subunit	GO:0000287,GO:0003723,GO:0004826,GO:0005524,GO:0005737,GO:0006432	magnesium ion binding|RNA binding|phenylalanine-tRNA ligase activity|ATP binding|cytoplasm|phenylalanyl-tRNA aminoacylation	ko00970	Aminoacyl-tRNA biosynthesis
B9J08_001180	73.7861	108.092	39.4801	0.365245	-1.45306	4.58813e-06	2.86586e-05	Down	3.25378	3.38942	4.12172	1.27657	1.47189	1.23734
B9J08_001182	1412.49	2675.97	149.009	0.0556841	-4.16659	1.21671e-08	1.22419e-07	Down	25.8683	36.4842	54.5311	2.97884	1.70492	1.30931
B9J08_001184	234.627	326.375	142.879	0.437776	-1.19174	1.27034e-07	1.0826e-06	Down	9.95292	11.1376	11.5811	4.23879	4.41748	4.95854
B9J08_001185	3904.45	4976.46	2832.45	0.569169	-0.813072	4.57989e-06	2.86402e-05	Down	133.995	116.644	115.377	76.0193	61.8943	61.4385	ZRT3	Zinc-regulated transporter 3	GO:0000329,GO:0005385,GO:0006829,GO:0006882,GO:0016021,GO:0071577	fungal-type vacuole membrane|zinc ion transmembrane transporter activity|zinc ion transport|cellular zinc ion homeostasis|integral component of membrane|zinc ion transmembrane transport
B9J08_001186	4494.28	3226.34	5762.21	1.78599	0.836726	2.09346e-06	1.4121e-05	Up	69.6219	63.1749	57.0113	109.024	105.867	107.426	YKL077W	Uncharacterized protein YKL077W
B9J08_001189	54.4205	70.4773	38.3637	0.544341	-0.877418	0.0129826	0.0319276	Down	1.56042	2.23264	2.11481	1.11928	1.21859	0.799637
B9J08_001192	2479.14	3200.84	1757.44	0.549056	-0.864976	2.35236e-06	1.56524e-05	Down	25.9018	22.1355	22.8597	16.4062	11.2808	8.95954	SNF2	Transcription regulatory protein SNF2	GO:0000182,GO:0001102,GO:0004386,GO:0005524,GO:0005634,GO:0005987,GO:0006261,GO:0006302,GO:0006338,GO:0008094,GO:0016514,GO:0031492,GO:0031496,GO:0042148,GO:0042766,GO:0043044,GO:0044109,GO:0045944,GO:0061412,GO:0070577,GO:1900189,GO:2000219	rDNA binding|RNA polymerase II activating transcription factor binding|helicase activity|ATP binding|nucleus|sucrose catabolic process|DNA-dependent DNA replication|double-strand break repair|chromatin remodeling|DNA-dependent ATPase activity|SWI/SNF complex|nucleosomal DNA binding|positive regulation of mating type switching|strand invasion|nucleosome mobilization|ATP-dependent chromatin remodel…
B9J08_001194	10.7868	16.6535	4.92006	0.295438	-1.75907	0.0178763	0.0422139	Down	0.514386	0.280627	0.184844	0.0783037	0.0850579	0.198827	SPR3	Sporulation-regulated protein 3	GO:0000281,GO:0000921,GO:0003924,GO:0005198,GO:0005525,GO:0005619,GO:0005628,GO:0005935,GO:0005940,GO:0015630,GO:0030437,GO:0031105,GO:0032160,GO:0032947,GO:0060271	mitotic cytokinesis|septin ring assembly|GTPase activity|structural molecule activity|GTP binding|ascospore wall|prospore membrane|cellular bud neck|septin ring|microtubule cytoskeleton|ascospore formation|septin complex|septin filament array|protein-containing complex scaffold activity|cilium assembly	ko04113	Meiosis - yeast
B9J08_001195	2646.12	3222.86	2069.38	0.642094	-0.639144	0.000404662	0.00164886	Down	40.0152	35.0674	34.9996	25.5173	25.9656	15.5608
B9J08_001196	1080.52	1439.64	721.395	0.501095	-0.996845	1.29488e-07	1.10177e-06	Down	152.425	141.409	154.124	85.6505	56.025	61.3089	CSA1	Cell wall protein 1	GO:0005576,GO:0005933,GO:0006879,GO:0009277,GO:0009405,GO:0009986,GO:0030446,GO:0044011,GO:0046658,GO:0046872	extracellular region|cellular bud|cellular iron ion homeostasis|fungal-type cell wall|pathogenesis|cell surface|hyphal cell wall|single-species biofilm formation on inanimate substrate|anchored component of plasma membrane|metal ion binding
B9J08_001197	4417.26	5793.1	3041.42	0.525008	-0.92959	1.67761e-07	1.40966e-06	Down	98.4336	87.2859	77.4936	50.8162	39.6397	38.3685
B9J08_001206	1125.77	830.927	1420.62	1.70968	0.773725	0.0006487	0.00246132	Up	30.0506	23.7642	21.4377	49.3313	31.1692	40.9519
B9J08_001219	1336.24	1607.92	1064.56	0.662069	-0.594946	0.00110361	0.00393325	Down	76.6804	62.5494	60.4176	41.6843	40.7687	39.6257
B9J08_001221	215.319	265.392	165.245	0.622644	-0.68352	0.00273704	0.00851769	Down	4.92478	4.45703	5.10091	3.20192	2.30538	1.98985
B9J08_001223	376.075	522.451	229.7	0.439658	-1.18555	1.58507e-08	1.54957e-07	Down	101.762	100.615	111.16	56.6475	33.8414	39.309
B9J08_001225	848.363	1023.76	672.964	0.657345	-0.605278	0.00141218	0.00483219	Down	19.7279	18.0374	17.4068	12.9864	10.2983	11.1848	YDR089W	Uncharacterized protein YDR089W	GO:0006799,GO:0030643,GO:0033254,GO:0071627	polyphosphate biosynthetic process|cellular phosphate ion homeostasis|vacuolar transporter chaperone complex|integral component of fungal-type vacuolar membrane
B9J08_001226	1203.86	1744.39	663.33	0.380266	-1.39492	1.07885e-13	1.98943e-12	Down	97.7758	74.0199	73.2983	33.3867	25.1213	26.7678
B9J08_001229	2281	1455.84	3106.15	2.13358	1.09328	0.0141049	0.0343747	Up	75.0077	80.3134	89.9897	102.417	163.217	195.08	ISA2	Iron-sulfur assembly protein 2	GO:0005506,GO:0005739,GO:0005758,GO:0005759,GO:0005829,GO:0009102,GO:0016226,GO:0051537,GO:0051539,GO:0051604,GO:0097428,GO:0106035	iron ion binding|mitochondrion|mitochondrial intermembrane space|mitochondrial matrix|cytosol|biotin biosynthetic process|iron-sulfur cluster assembly|2 iron, 2 sulfur cluster binding|4 iron, 4 sulfur cluster binding|protein maturation|protein maturation by iron-sulfur cluster transfer|protein maturation by [4Fe-4S] cluster transfer
B9J08_001232	6631.74	2832.11	10431.4	3.68325	1.88098	0.0118962	0.0296745	Up	72.3491	62.4202	81.7874	103.01	322.863	319.097	FCR1	Fluconazole resistance protein 1	GO:0000981,GO:0003677,GO:0003700,GO:0005634,GO:0006355,GO:0008270	DNA-binding transcription factor activity, RNA polymerase II-specific|DNA binding|DNA-binding transcription factor activity|nucleus|regulation of transcription, DNA-templated|zinc ion binding
B9J08_001235	10066.4	12231.9	7900.91	0.645925	-0.630561	0.0194919	0.0455121	Down	347.009	356.496	432.725	145.393	299.259	250.039
B9J08_001239	2107	2680.16	1533.85	0.572298	-0.805162	7.91787e-05	0.000386103	Down	39.7405	30.7004	31.087	23.2544	19.6116	12.6212	SVL3	Styryl dye vacuolar localization protein 3	GO:0005737,GO:0005935,GO:0005938,GO:0006897,GO:0016491	cytoplasm|cellular bud neck|cell cortex|endocytosis|oxidoreductase activity
B9J08_001241	678.753	938.846	418.659	0.445929	-1.16511	0.000254017	0.00108943	Down	19.7007	25.8858	22.4755	15.1453	7.55188	6.0553	AVT4	Vacuolar amino acid transporter 4	GO:0000324,GO:0000329,GO:0003333,GO:0005302,GO:0015171,GO:0015186,GO:0015188,GO:0016021,GO:0032974,GO:1990816	fungal-type vacuole|fungal-type vacuole membrane|amino acid transmembrane transport|L-tyrosine transmembrane transporter activity|amino acid transmembrane transporter activity|L-glutamine transmembrane transporter activity|L-isoleucine transmembrane transporter activity|integral component of membrane|amino acid transmembrane export from vacuole|vacuole-mitochondrion membrane contact site
B9J08_001242	568.779	687.987	449.572	0.65346	-0.61383	0.00207522	0.00666611	Down	26.649	32.7708	33.0875	26.3335	18.3593	20.4229	PGA1	Predicted GPI-anchored protein 1	GO:0005886,GO:0009405,GO:0016021,GO:0030447,GO:0031225,GO:0031505,GO:0043709,GO:0044182,GO:0044406,GO:1900429	plasma membrane|pathogenesis|integral component of membrane|filamentous growth|anchored component of membrane|fungal-type cell wall organization|cell adhesion involved in single-species biofilm formation|filamentous growth of a population of unicellular organisms|adhesion of symbiont to host|negative regulation of filamentous growth of a population of unicellular organisms
B9J08_001248	583.194	724.156	442.232	0.610685	-0.711499	0.000245082	0.00105934	Down	21.3261	19.2735	18.5452	11.7732	10.5979	11.3197	rad21	Cohesin subunit rad21	GO:0000070,GO:0000780,GO:0000790,GO:0003682,GO:0005634,GO:0006302,GO:0006974,GO:0007062,GO:0007064,GO:0030892,GO:0031618,GO:0034088,GO:0034507,GO:0034990,GO:0044820,GO:0051301,GO:0061780,GO:0062022,GO:0110092,GO:1902377,GO:1990707	mitotic sister chromatid segregation|condensed nuclear chromosome, centromeric region|nuclear chromatin|chromatin binding|nucleus|double-strand break repair|cellular response to DNA damage stimulus|sister chromatid cohesion|mitotic sister chromatid cohesion|mitotic cohesin complex|nuclear pericentric heterochromatin|maintenance of mitotic sister chromatid cohesion|chromosome, centromeric outer re…	ko04111,ko04110	Cell cycle - yeast|Cell cycle
B9J08_001249	896.152	1079.62	712.684	0.660124	-0.59919	0.00143478	0.00488476	Down	27.4318	25.5473	23.0041	16.8777	15.8718	13.0155
B9J08_001251	648.394	350.088	946.7	2.70418	1.43519	1.74184e-13	3.106e-12	Up	37.6506	30.6708	33.4009	99.0142	91.0803	74.9072	MRPL25	54S ribosomal protein L25, mitochondrial	GO:0003735,GO:0005762,GO:0032543	structural constituent of ribosome|mitochondrial large ribosomal subunit|mitochondrial translation
B9J08_001254	2126.85	2627.66	1626.04	0.618819	-0.692411	0.000127021	0.000584079	Down	42.2844	35.2526	31.8685	24.8295	18.6977	20.1623	VNX1	Low affinity vacuolar monovalent cation/H(+) antiporter	GO:0000324,GO:0000329,GO:0005789,GO:0006813,GO:0006814,GO:0006874,GO:0015369,GO:0015385,GO:0015386,GO:0016021,GO:0070588,GO:1902600,GO:1990816	fungal-type vacuole|fungal-type vacuole membrane|endoplasmic reticulum membrane|potassium ion transport|sodium ion transport|cellular calcium ion homeostasis|calcium:proton antiporter activity|sodium:proton antiporter activity|potassium:proton antiporter activity|integral component of membrane|calcium ion transmembrane transport|proton transmembrane transport|vacuole-mitochondrion membrane contac…
B9J08_001255	9759.78	17634.3	1885.28	0.10691	-3.22553	1.02068e-10	1.36501e-09	Down	281.137	387.597	491.907	47.4482	34.9964	33.037	MAL2	Alpha-glucosidase	GO:0004558,GO:0032450	alpha-1,4-glucosidase activity|maltose alpha-glucosidase activity	ko00500,ko00052	Starch and sucrose metabolism|Galactose metabolism
B9J08_001259	1233.47	1561.02	905.93	0.580345	-0.785018	2.35841e-05	0.000128972	Down	36.6962	35.4677	36.4057	24.1052	16.622	19.6379	VPS52	Vacuolar protein sorting-associated protein 52	GO:0000938,GO:0005794,GO:0005829,GO:0005856,GO:0006896,GO:0010008,GO:0015031,GO:0016239,GO:0017137,GO:0019905,GO:0030029,GO:0032456,GO:0042147,GO:0090156	GARP complex|Golgi apparatus|cytosol|cytoskeleton|Golgi to vacuole transport|endosome membrane|protein transport|positive regulation of macroautophagy|Rab GTPase binding|syntaxin binding|actin filament-based process|endocytic recycling|retrograde transport, endosome to Golgi|cellular sphingolipid homeostasis
B9J08_001260	560.404	690.201	430.606	0.623884	-0.680649	0.000619164	0.0023709	Down	10.4319	10.377	9.56867	7.3266	5.54699	5.66885	HMI1	ATP-dependent DNA helicase HMI1, mitochondrial	GO:0000002,GO:0003677,GO:0005524,GO:0005634,GO:0005743,GO:0005759,GO:0006281,GO:0032042,GO:0043140	mitochondrial genome maintenance|DNA binding|ATP binding|nucleus|mitochondrial inner membrane|mitochondrial matrix|DNA repair|mitochondrial DNA metabolic process|ATP-dependent 3'-5' DNA helicase activity
B9J08_001263	225.22	143.459	306.981	2.13985	1.09751	5.01301e-05	0.000255281	Up	11.0361	9.97926	12.9207	16.3489	25.8636	26.5325	SPBC215.06c	UPF0743 protein C215.06c	GO:0003723,GO:0005634,GO:0005730,GO:0046872	RNA binding|nucleus|nucleolus|metal ion binding
B9J08_001266	2351.37	1787.14	2915.6	1.63144	0.706145	5.1298e-05	0.000260003	Up	74.4268	67.6211	61.7212	126.738	106.131	83.647	MVD1	Diphosphomevalonate decarboxylase	GO:0004163,GO:0005524,GO:0005829,GO:0016126,GO:0019287	diphosphomevalonate decarboxylase activity|ATP binding|cytosol|sterol biosynthetic process|isopentenyl diphosphate biosynthetic process, mevalonate pathway	ko00900	Terpenoid backbone biosynthesis
B9J08_001267	357.024	222.726	491.321	2.20594	1.1414	3.4623e-08	3.19775e-07	Up	13.7294	13.9874	12.0851	34.2089	24.1655	21.7958	CRD1	Cardiolipin synthase (CMP-forming)	GO:0000002,GO:0005739,GO:0005743,GO:0006612,GO:0006644,GO:0006873,GO:0007006,GO:0008610,GO:0008808,GO:0016021,GO:0032049,GO:0046474	mitochondrial genome maintenance|mitochondrion|mitochondrial inner membrane|protein targeting to membrane|phospholipid metabolic process|cellular ion homeostasis|mitochondrial membrane organization|lipid biosynthetic process|cardiolipin synthase activity|integral component of membrane|cardiolipin biosynthetic process|glycerophospholipid biosynthetic process	ko00564	Glycerophospholipid metabolism
B9J08_001274	6627.61	8774.12	4481.09	0.510717	-0.969404	5.10672e-08	4.62171e-07	Down	100.967	96.7315	106.335	60.5874	50.9091	37.5371	KEL1	Kelch repeat-containing protein 1	GO:0000755,GO:0001100,GO:0005934,GO:0005935,GO:0005938,GO:0008360,GO:0032153,GO:0032465,GO:0042802,GO:0043332,GO:0051285,GO:0051286,GO:0060627,GO:0090337,GO:1902405,GO:1990615	cytogamy|negative regulation of exit from mitosis|cellular bud tip|cellular bud neck|cell cortex|regulation of cell shape|cell division site|regulation of cytokinesis|identical protein binding|mating projection tip|cell cortex of cell tip|cell tip|regulation of vesicle-mediated transport|regulation of formin-nucleated actin cable assembly|mitotic actomyosin contractile ring localization|Kelch-con…
B9J08_001276	743.116	474.985	1011.25	2.12901	1.09018	5.98346e-07	4.45298e-06	Up	16.5303	10.315	11.8872	22.4128	28.353	27.3415	NSR1	Nuclear localization sequence-binding protein	GO:0000028,GO:0003723,GO:0005634,GO:0005635,GO:0005730,GO:0006364,GO:0008139,GO:0043047,GO:1990904	ribosomal small subunit assembly|RNA binding|nucleus|nuclear envelope|nucleolus|rRNA processing|nuclear localization sequence binding|single-stranded telomeric DNA binding|ribonucleoprotein complex
B9J08_001278	25989.1	11723.9	40254.3	3.43353	1.77969	1.14445e-23	6.30963e-22	Up	644.573	600.973	635.055	1910.95	2021.41	2125.43	RPL16B	60S ribosomal protein L16-B	GO:0002181,GO:0003723,GO:0003729,GO:0003735,GO:0005840,GO:0017148,GO:0022625	cytoplasmic translation|RNA binding|mRNA binding|structural constituent of ribosome|ribosome|negative regulation of translation|cytosolic large ribosomal subunit	ko03010	Ribosome
B9J08_001283	340.838	235.104	446.571	1.89946	0.92559	7.3168e-05	0.000359715	Up	8.70074	5.5363	6.44058	10.5493	14.5098	12.7764	RPA49	DNA-directed RNA polymerase I subunit RPA49	GO:0001054,GO:0003677,GO:0005730,GO:0005736,GO:0006360,GO:0006362,GO:0042254,GO:0042790	RNA polymerase I activity|DNA binding|nucleolus|RNA polymerase I complex|transcription by RNA polymerase I|transcription elongation from RNA polymerase I promoter|ribosome biogenesis|nucleolar large rRNA transcription by RNA polymerase I	ko00230,ko00240,ko03020	Purine metabolism|Pyrimidine metabolism|RNA polymerase
B9J08_001287	526.684	375.047	678.322	1.80863	0.8549	1.70654e-05	9.55487e-05	Up	15.208	15.1996	13.5846	29.0505	28.4229	30.3786
B9J08_001294	27.6649	41.2566	14.0732	0.341114	-1.55167	0.000861572	0.00316887	Down	1.21599	1.28844	0.811791	0.190719	0.504897	0.361293	SPCC550.07	Putative amidase C550.07	GO:0004040,GO:0005634,GO:0005737,GO:0005829,GO:0009062,GO:0017064,GO:0043864	amidase activity|nucleus|cytoplasm|cytosol|fatty acid catabolic process|fatty acid amide hydrolase activity|indoleacetamide hydrolase activity
B9J08_001296	25568.3	13878.1	37258.4	2.68469	1.42476	0.000162167	0.000730765	Up	136.45	69.9183	61.2943	250.835	272.469	152.646	FAS1	Fatty acid synthase subunit beta	GO:0004313,GO:0004314,GO:0004318,GO:0004320,GO:0004321,GO:0005835,GO:0006633,GO:0016295,GO:0016296,GO:0016631,GO:0047451	[acyl-carrier-protein] S-acetyltransferase activity|[acyl-carrier-protein] S-malonyltransferase activity|enoyl-[acyl-carrier-protein] reductase (NADH) activity|oleoyl-[acyl-carrier-protein] hydrolase activity|fatty-acyl-CoA synthase activity|fatty acid synthase complex|fatty acid biosynthetic process|myristoyl-[acyl-carrier-protein] hydrolase activity|palmitoyl-[acyl-carrier-protein] hydrolase ac…	ko00061,ko01212	Fatty acid biosynthesis|Fatty acid metabolism
B9J08_001301	1746.81	2179.88	1313.73	0.602664	-0.730574	0.0045136	0.0130692	Down	31.8708	30.3928	24.9032	24.1639	14.9626	10.9789	ROT2	Glucosidase 2 subunit alpha	GO:0005788,GO:0006491,GO:0017177,GO:0030246,GO:0033919,GO:0070880	endoplasmic reticulum lumen|N-glycan processing|glucosidase II complex|carbohydrate binding|glucan 1,3-alpha-glucosidase activity|fungal-type cell wall beta-glucan biosynthetic process	ko00510,ko04141	N-Glycan biosynthesis|Protein processing in endoplasmic reticulum
B9J08_001304	446.379	338.634	554.124	1.63635	0.710483	0.0275628	0.0609086	Up	11.7772	12.363	14.8474	14.026	22.7811	22.6503	DUS4	tRNA-dihydrouridine(20a/20b) synthase [NAD(P)+]	GO:0006400,GO:0017150,GO:0050660,GO:0102266	tRNA modification|tRNA dihydrouridine synthase activity|flavin adenine dinucleotide binding|tRNA-dihydrouridine20a synthase activity
B9J08_001308	763.419	980.538	546.301	0.557144	-0.843878	9.78365e-06	5.77717e-05	Down	45.5665	47.8598	51.0544	26.1262	25.8088	22.8082
B9J08_001309	1092.69	759.043	1426.33	1.87912	0.910055	8.08945e-07	5.89047e-06	Up	21.7238	19.0039	19.2158	35.5447	36.397	30.3899	xdj1	DnaJ protein homolog xdj1	GO:0005634,GO:0005737,GO:0005739,GO:0005789,GO:0006457,GO:0030544,GO:0046872,GO:0051082	nucleus|cytoplasm|mitochondrion|endoplasmic reticulum membrane|protein folding|Hsp70 protein binding|metal ion binding|unfolded protein binding
B9J08_001312	354.555	472.517	236.593	0.500708	-0.997957	0.000294866	0.00124661	Down	12.7498	13.3179	8.5306	7.31687	5.36376	3.72578
B9J08_001313	7951.58	10596.3	5306.91	0.500829	-0.99761	0.00479721	0.0137649	Down	860.426	680.591	562.973	552.945	225.957	260.716
B9J08_001315	3923.33	7092.45	754.209	0.10634	-3.23325	1.10358e-09	1.27135e-08	Down	157.632	243.239	283.858	31.9768	19.5387	19.9117	DAL2	Allantoicase	GO:0000256,GO:0004037,GO:0006144	allantoin catabolic process|allantoicase activity|purine nucleobase metabolic process	ko00230	Purine metabolism
B9J08_001317	2934.58	1440.46	4428.7	3.0745	1.62035	0.037278	0.0787385	Up	88.3963	81.9602	108.75	112.87	308.652	413
B9J08_001319	2715.03	1846.05	3584.02	1.94146	0.95714	0.00191696	0.00620944	Up	54.2626	64.0872	66.8137	83.5938	133.105	113.543	YOR378W	Drug resistance protein YOR378W	GO:0005886,GO:0006855,GO:0008519,GO:0015696,GO:0016021,GO:0035445	plasma membrane|drug transmembrane transport|ammonium transmembrane transporter activity|ammonium transport|integral component of membrane|borate transmembrane transport
B9J08_001321	440.523	559.023	322.022	0.576045	-0.795746	0.000121694	0.000562937	Down	9.80871	10.9895	9.6451	7.0999	5.08165	4.11795
B9J08_001322	963.593	451.555	1475.63	3.26789	1.70836	6.21367e-16	1.54712e-14	Up	47.0888	33.1623	33.1143	102.651	122.082	119.413	YAH1	Adrenodoxin homolog, mitochondrial	GO:0005759,GO:0006744,GO:0006784,GO:0009055,GO:0016226,GO:0016653,GO:0046872,GO:0051537	mitochondrial matrix|ubiquinone biosynthetic process|heme a biosynthetic process|electron transfer activity|iron-sulfur cluster assembly|oxidoreductase activity, acting on NAD(P)H, heme protein as acceptor|metal ion binding|2 iron, 2 sulfur cluster binding
B9J08_001324	8808.74	10963.1	6654.34	0.606974	-0.720292	4.18351e-05	0.000215682	Down	150.501	118.48	108.377	81.7679	71.8989	61.6429	YMR196W	Uncharacterized protein YMR196W	GO:0004573,GO:0009311	mannosyl-oligosaccharide glucosidase activity|oligosaccharide metabolic process
B9J08_001325	3033.57	1055.51	5011.63	4.74806	2.24734	1.38199e-13	2.49729e-12	Up	55.2601	47.1313	45.7896	186.067	219.78	260.224	SOU2	Sorbose reductase homolog SOU2	GO:0005622,GO:0050664	intracellular|oxidoreductase activity, acting on NAD(P)H, oxygen as acceptor
B9J08_001329	3266.26	2205.08	4327.44	1.96249	0.972685	6.61288e-06	4.01036e-05	Up	184.927	153.593	205.894	287.754	366.698	394.693
B9J08_001335	2013.94	1379.06	2648.82	1.92074	0.941666	1.55659e-07	1.31822e-06	Up	55.5465	50.3679	49.9943	98.0681	97.6771	89.0305
B9J08_001338	5035.03	6455.64	3614.42	0.559886	-0.836795	1.54317e-06	1.06621e-05	Down	146.998	132.951	140.662	70.2137	87.9675	66.0663	RPT1	26S proteasome regulatory subunit 7 homolog	GO:0005524,GO:0005634,GO:0005737,GO:0006511,GO:0008540,GO:0016887,GO:0017025,GO:0031625,GO:0036402,GO:0045732,GO:0045899,GO:0070682	ATP binding|nucleus|cytoplasm|ubiquitin-dependent protein catabolic process|proteasome regulatory particle, base subcomplex|ATPase activity|TBP-class protein binding|ubiquitin protein ligase binding|proteasome-activating ATPase activity|positive regulation of protein catabolic process|positive regulation of RNA polymerase II transcriptional preinitiation complex assembly|proteasome regulatory par…	ko03050	Proteasome
B9J08_001344	407.457	727.963	86.9505	0.119444	-3.0656	2.06709e-15	4.81399e-14	Down	30.5622	35.7505	45.6909	3.58984	3.05111	3.73777	ADK2	GTP:AMP phosphotransferase, mitochondrial	GO:0004017,GO:0005524,GO:0005525,GO:0005759,GO:0006172,GO:0046033,GO:0046039,GO:0046041,GO:0046899	adenylate kinase activity|ATP binding|GTP binding|mitochondrial matrix|ADP biosynthetic process|AMP metabolic process|GTP metabolic process|ITP metabolic process|nucleoside triphosphate adenylate kinase activity	ko00230	Purine metabolism
B9J08_001347	1127.69	1449.79	805.578	0.55565	-0.847751	6.17283e-06	3.76856e-05	Down	34.925	29.3975	30.1194	19.344	17.382	13.381	SAC7	GTPase-activating protein SAC7	GO:0005096,GO:0005856,GO:0005938,GO:0007165,GO:0032956,GO:0035024,GO:0043547,GO:0060237,GO:0090038	GTPase activator activity|cytoskeleton|cell cortex|signal transduction|regulation of actin cytoskeleton organization|negative regulation of Rho protein signal transduction|positive regulation of GTPase activity|regulation of fungal-type cell wall organization|negative regulation of protein kinase C signaling	ko04011	MAPK signaling pathway - yeast
B9J08_001349	1043.51	1305.82	781.207	0.598249	-0.741183	9.0383e-05	0.000433972	Down	35.3924	31.3883	30.2542	23.5231	18.1332	15.3337	sgf73	SAGA-associated factor 73	GO:0000124,GO:0000790,GO:0005634,GO:0006357,GO:0016573,GO:0031048,GO:1904802	SAGA complex|nuclear chromatin|nucleus|regulation of transcription by RNA polymerase II|histone acetylation|chromatin silencing by small RNA|RITS complex assembly
B9J08_001351	55290.9	30762.3	79819.5	2.59472	1.37558	8.66978e-05	0.000418988	Up	1417.16	1286.44	1455.35	2614.54	3339.09	4241.89	RCF2	Respiratory supercomplex factor 2, mitochondrial	GO:0031305,GO:0033617,GO:0097249	integral component of mitochondrial inner membrane|mitochondrial respiratory chain complex IV assembly|mitochondrial respiratory chain supercomplex
B9J08_001353	239.214	183.575	294.854	1.60618	0.683633	0.00232024	0.00736129	Up	19.3261	16.474	16.5845	24.4301	29.1087	27.6809	CGR1	rRNA-processing protein CGR1	GO:0005730,GO:0006364	nucleolus|rRNA processing
B9J08_001358	2074.03	1139.94	3008.13	2.63886	1.39991	7.4699e-06	4.50948e-05	Up	32.5598	25.792	29.2043	54.5496	86.8295	66.944	CBF5	H/ACA ribonucleoprotein complex subunit CBF5	GO:0000495,GO:0003677,GO:0003723,GO:0005874,GO:0009982,GO:0031118,GO:0031120,GO:0031429,GO:1990481	box H/ACA snoRNA 3'-end processing|DNA binding|RNA binding|microtubule|pseudouridine synthase activity|rRNA pseudouridine synthesis|snRNA pseudouridine synthesis|box H/ACA snoRNP complex|mRNA pseudouridine synthesis	ko03008	Ribosome biogenesis in eukaryotes
B9J08_001362	537.194	812.226	262.163	0.322771	-1.63142	9.46468e-16	2.3035e-14	Down	20.4451	22.169	25.3277	8.12363	6.38932	6.1169	AGP3	General amino acid permease AGP3	GO:0005886,GO:0006865,GO:0015171,GO:0016021,GO:0055085	plasma membrane|amino acid transport|amino acid transmembrane transporter activity|integral component of membrane|transmembrane transport
B9J08_001363	634.603	376.919	892.288	2.36732	1.24326	0.00123714	0.00432919	Up	8.31207	6.92774	6.32519	10.7591	19.436	17.4314	DBP3	ATP-dependent RNA helicase DBP3	GO:0000464,GO:0003723,GO:0004004,GO:0005524,GO:0005730,GO:0030687	endonucleolytic cleavage in ITS1 upstream of 5.8S rRNA from tricistronic rRNA transcript (SSU-rRNA, 5.8S rRNA, LSU-rRNA)|RNA binding|ATP-dependent RNA helicase activity|ATP binding|nucleolus|preribosome, large subunit precursor
B9J08_001365	13478.9	10167.1	16790.6	1.65146	0.723742	3.01616e-05	0.000160546	Up	265.389	249.633	235.588	407.321	378.658	400.815	ERO1	Endoplasmic reticulum oxidoreductin-1	GO:0003756,GO:0005789,GO:0016671,GO:0016972,GO:0034975	protein disulfide isomerase activity|endoplasmic reticulum membrane|oxidoreductase activity, acting on a sulfur group of donors, disulfide as acceptor|thiol oxidase activity|protein folding in endoplasmic reticulum
B9J08_001368	2874.16	3471.86	2276.46	0.655688	-0.608918	0.000555065	0.00215757	Down	67.1233	66.7679	67.8082	42.5688	43.0958	39.8867	DAK	Dihydroxyacetone kinase	GO:0004371,GO:0005524,GO:0019588,GO:0050354	glycerone kinase activity|ATP binding|anaerobic glycerol catabolic process|triokinase activity	ko01200,ko00680,ko00561,ko00051	Carbon metabolism|Methane metabolism|Glycerolipid metabolism|Fructose and mannose metabolism
B9J08_001370	40.3425	71.5286	9.15639	0.12801	-2.96567	1.54305e-11	2.2472e-10	Down	2.60081	1.74837	1.65058	0.152528	0.123605	0.417906
B9J08_001371	465.227	663.446	267.009	0.402457	-1.31309	6.80607e-08	6.06818e-07	Down	13.3699	10.1922	9.96021	6.46418	3.8406	2.67517	LYS14	Lysine biosynthesis regulatory protein LYS14	GO:0000978,GO:0001077,GO:0005634,GO:0008270,GO:0009085,GO:0045944,GO:2001196	RNA polymerase II proximal promoter sequence-specific DNA binding|proximal promoter DNA-binding transcription activator activity, RNA polymerase II-specific|nucleus|zinc ion binding|lysine biosynthetic process|positive regulation of transcription by RNA polymerase II|positive regulation of lysine biosynthetic process via alpha-aminoadipate and saccharopine
B9J08_001382	4406.42	7002.22	1810.62	0.258578	-1.95133	3.13363e-06	2.02282e-05	Down	800.779	1000.58	1340.55	155.55	336.562	240.677
B9J08_001383	4823.6	7564.17	2083.04	0.275382	-1.86049	6.16851e-12	9.49529e-11	Down	72.5474	90.8557	100.107	20.264	24.0917	23.4711	ams1	Alpha-mannosidase	GO:0000329,GO:0004559,GO:0005829,GO:0006013,GO:0009313,GO:0030246,GO:0046872	fungal-type vacuole membrane|alpha-mannosidase activity|cytosol|mannose metabolic process|oligosaccharide catabolic process|carbohydrate binding|metal ion binding	ko00511	Other glycan degradation
B9J08_001389	6324.48	4086.79	8562.17	2.09508	1.06701	1.07781e-09	1.24698e-08	Up	123.65	109.026	108.71	241.728	220.858	227.148	ERG8	Phosphomevalonate kinase	GO:0004631,GO:0005524,GO:0005777,GO:0006696,GO:0010142,GO:0019287,GO:0031388	phosphomevalonate kinase activity|ATP binding|peroxisome|ergosterol biosynthetic process|farnesyl diphosphate biosynthetic process, mevalonate pathway|isopentenyl diphosphate biosynthetic process, mevalonate pathway|organic acid phosphorylation	ko00900	Terpenoid backbone biosynthesis
B9J08_001392	794.137	493.498	1094.78	2.2184	1.14952	1.84442e-09	2.05472e-08	Up	105.6	81.1562	99.0719	209.263	201.229	201.418	TIM10	Mitochondrial import inner membrane translocase subunit Tim10	GO:0042721,GO:0045039,GO:0046872	TIM22 mitochondrial import inner membrane insertion complex|protein import into mitochondrial inner membrane|metal ion binding
B9J08_001393	1005.17	686.13	1324.22	1.92998	0.948588	3.56616e-07	2.79651e-06	Up	43.5138	38.8949	43.0582	76.3572	70.7787	74.5126	CYT2	Cytochrome c1 heme lyase	GO:0004408,GO:0005739,GO:0005743,GO:0005758,GO:0018063,GO:0046872	holocytochrome-c synthase activity|mitochondrion|mitochondrial inner membrane|mitochondrial intermembrane space|cytochrome c-heme linkage|metal ion binding	ko00860	Porphyrin and chlorophyll metabolism
B9J08_001401	879.743	458.212	1301.27	2.83989	1.50584	2.92899e-05	0.000156532	Up	24.9829	20.1904	19.9193	41.2942	67.7361	63.9311	HGH1	Protein HGH1
B9J08_001408	4265.65	3115.45	5415.86	1.73839	0.797751	0.00274721	0.00852566	Up	137.256	146.425	149.298	190.768	225.114	281.68	PDI	Protein disulfide-isomerase	GO:0003756,GO:0005788,GO:0045454	protein disulfide isomerase activity|endoplasmic reticulum lumen|cell redox homeostasis
B9J08_001410	3163.36	2509.29	3817.43	1.52132	0.605324	0.000701153	0.00263811	Up	31.0929	28.9364	27.7713	39.6283	41.0447	44.1099	CFT1	Protein CFT1	GO:0003723,GO:0005847,GO:0006369,GO:0006378,GO:0098789	RNA binding|mRNA cleavage and polyadenylation specificity factor complex|termination of RNA polymerase II transcription|mRNA polyadenylation|pre-mRNA cleavage required for polyadenylation	ko03015	mRNA surveillance pathway
B9J08_001413	5553.07	4266.43	6839.71	1.60315	0.680908	0.000120612	0.000558411	Up	143.946	145.313	155.494	205.883	235.994	238.35	TYS1	Tyrosine--tRNA ligase, cytoplasmic	GO:0004822,GO:0004831,GO:0005524,GO:0005634,GO:0005737,GO:0005739,GO:0005829,GO:0006428,GO:0006437,GO:0010494,GO:0032543	isoleucine-tRNA ligase activity|tyrosine-tRNA ligase activity|ATP binding|nucleus|cytoplasm|mitochondrion|cytosol|isoleucyl-tRNA aminoacylation|tyrosyl-tRNA aminoacylation|cytoplasmic stress granule|mitochondrial translation	ko00970	Aminoacyl-tRNA biosynthesis
B9J08_001420	5076.15	3075.82	7076.47	2.30068	1.20206	1.37804e-11	2.01777e-10	Up	94.1021	84.5605	83.7538	171.051	190.964	194.733	BFR1	Nuclear segregation protein BFR1	GO:0003723,GO:0005737,GO:0005783,GO:0005844,GO:0007088,GO:0008298,GO:0016071,GO:0042175,GO:0051321,GO:1990904	RNA binding|cytoplasm|endoplasmic reticulum|polysome|regulation of mitotic nuclear division|intracellular mRNA localization|mRNA metabolic process|nuclear outer membrane-endoplasmic reticulum membrane network|meiotic cell cycle|ribonucleoprotein complex
B9J08_001421	1288.98	708.589	1869.37	2.63816	1.39953	1.13208e-13	2.06737e-12	Up	32.0797	26.1022	28.8805	66.9944	85.5437	69.2439	IDI1	Isopentenyl-diphosphate Delta-isomerase	GO:0004452,GO:0005737,GO:0009240,GO:0016126,GO:0016787,GO:0045337,GO:0046872,GO:0050992	isopentenyl-diphosphate delta-isomerase activity|cytoplasm|isopentenyl diphosphate biosynthetic process|sterol biosynthetic process|hydrolase activity|farnesyl diphosphate biosynthetic process|metal ion binding|dimethylallyl diphosphate biosynthetic process	ko00900	Terpenoid backbone biosynthesis
B9J08_001428	664.319	484.499	844.14	1.7423	0.80099	0.00827165	0.0218755	Up	30.7009	23.2669	23.8509	34.3425	54.9273	37.4199	DIC1	Mitochondrial dicarboxylate transporter	GO:0005310,GO:0005740,GO:0005743,GO:0006835,GO:0008272,GO:0015116,GO:0015117,GO:0015131,GO:0015140,GO:0015141,GO:0015297,GO:0015709,GO:0015729,GO:0016021,GO:0035435,GO:0071422,GO:0071423	dicarboxylic acid transmembrane transporter activity|mitochondrial envelope|mitochondrial inner membrane|dicarboxylic acid transport|sulfate transport|sulfate transmembrane transporter activity|thiosulfate transmembrane transporter activity|oxaloacetate transmembrane transporter activity|malate transmembrane transporter activity|succinate transmembrane transporter activity|antiporter activity|thi…
B9J08_001430	1717.58	825.655	2609.5	3.16052	1.66016	1.00643e-06	7.24069e-06	Up	15.5917	12.4686	13.7	31.1434	44.0405	47.5816	SPB1	AdoMet-dependent rRNA methyltransferase SPB1	GO:0000453,GO:0005730,GO:0008650,GO:0030687,GO:0070039	enzyme-directed rRNA 2'-O-methylation|nucleolus|rRNA (uridine-2'-O-)-methyltransferase activity|preribosome, large subunit precursor|rRNA (guanosine-2'-O-)-methyltransferase activity
B9J08_001448	53510.9	41128.7	65893.2	1.60212	0.679983	6.19052e-05	0.000308555	Up	1074.2	1179.72	1061.21	1993.89	1594.27	1489.32	ERG11	Lanosterol 14-alpha demethylase	GO:0004497,GO:0005506,GO:0016020,GO:0016126,GO:0016705,GO:0020037	monooxygenase activity|iron ion binding|membrane|sterol biosynthetic process|oxidoreductase activity, acting on paired donors, with incorporation or reduction of molecular oxygen|heme binding	ko00100	Steroid biosynthesis
B9J08_001458	458.914	790.49	127.338	0.161088	-2.63408	0.0033859	0.0102087	Down	4.74831	11.1157	17.3144	1.32875	2.54617	1.40516
B9J08_001460	487.888	170.742	805.033	4.7149	2.23723	4.93016e-27	3.75178e-25	Up	10.6406	9.39709	12.5866	53.8216	55.3654	39.4852	MRPL36	54S ribosomal protein L36, mitochondrial	GO:0003735,GO:0005762,GO:0032543	structural constituent of ribosome|mitochondrial large ribosomal subunit|mitochondrial translation
B9J08_001462	692.441	935.631	449.251	0.480158	-1.05842	0.000854372	0.00314882	Down	35.0583	23.9643	22.3592	16.4823	10.6241	8.81632	CLN1	G1/S-specific cyclin CLN1	GO:0000079,GO:0005634,GO:0007049,GO:0051301,GO:2000045	regulation of cyclin-dependent protein serine/threonine kinase activity|nucleus|cell cycle|cell division|regulation of G1/S transition of mitotic cell cycle
B9J08_001464	422.58	721.794	123.366	0.170916	-2.54864	0.00306608	0.00935404	Down	11.2736	16.3756	29.8746	2.19176	2.06841	5.25433	PHO84	Inorganic phosphate transporter PHO84	GO:0005315,GO:0005384,GO:0005887,GO:0006797,GO:0006817,GO:0006828,GO:0097079,GO:0097080,GO:1904728	inorganic phosphate transmembrane transporter activity|manganese ion transmembrane transporter activity|integral component of plasma membrane|polyphosphate metabolic process|phosphate ion transport|manganese ion transport|selenite:proton symporter activity|plasma membrane selenite transport|positive regulation of replicative senescence
B9J08_001466	39.0479	66.0744	12.0213	0.181936	-2.4585	0.000145153	0.000660709	Down	2.02658	3.92091	4.86907	0.833757	0.358194	0.361037
B9J08_001467	3098.37	1877.25	4319.49	2.30097	1.20224	5.7138e-08	5.13672e-07	Up	62.6299	50.7387	53.6545	145.512	121.862	95.3019	sam1	S-adenosylmethionine synthase	GO:0004478,GO:0005524,GO:0005634,GO:0005829,GO:0006555,GO:0006556,GO:0006730,GO:0046872	methionine adenosyltransferase activity|ATP binding|nucleus|cytosol|methionine metabolic process|S-adenosylmethionine biosynthetic process|one-carbon metabolic process|metal ion binding	ko01230,ko00270	Biosynthesis of amino acids|Cysteine and methionine metabolism
B9J08_001468	40.5774	73.2205	7.93435	0.108362	-3.20606	0.000125481	0.000577982	Down	0.976299	1.39717	2.41319	0.116273	0.226031	0.0759411
B9J08_001470	110.096	164.803	55.3888	0.33609	-1.57308	9.86878e-06	5.82107e-05	Down	3.00706	3.48012	4.00471	1.40893	1.40911	0.906041
B9J08_001473	1357.53	651.632	2063.43	3.16656	1.66292	0.00309726	0.00941726	Up	15.5601	16.4343	18.6777	27.5052	60.4192	60.0957	SQT1	Ribosome assembly protein SQT1	GO:0000027,GO:0005829,GO:0042273,GO:0051082	ribosomal large subunit assembly|cytosol|ribosomal large subunit biogenesis|unfolded protein binding
B9J08_001479	35.806	57.4755	14.1365	0.245957	-2.02352	2.39772e-06	1.58956e-05	Down	1.26695	0.96793	1.35625	0.103532	0.224217	0.169156
B9J08_001480	1235.61	847.61	1623.6	1.9155	0.937724	0.0282921	0.0622657	Up	17.2666	18.3589	18.0429	21.2679	33.3355	41.4715
B9J08_001482	1983.44	3386.74	580.127	0.171293	-2.54546	5.48459e-17	1.51965e-15	Down	151.453	221.338	222.201	37.6254	21.0053	21.8642
B9J08_001483	846.295	1064.27	628.319	0.590374	-0.760298	4.59826e-05	0.000235715	Down	16.2735	16.1852	17.4272	8.43254	11.0404	8.19345	MNN4	Protein MNN4	GO:0006487,GO:0006493,GO:0008047,GO:0016020,GO:0016021,GO:0071470	protein N-linked glycosylation|protein O-linked glycosylation|enzyme activator activity|membrane|integral component of membrane|cellular response to osmotic stress
B9J08_001487	189.559	274.934	104.183	0.378939	-1.39996	5.76414e-05	0.000288634	Down	9.03355	6.72559	4.75052	2.50263	2.41826	2.28089	ARN1	Siderophore iron transporter ARN1	GO:0005768,GO:0005774,GO:0005886,GO:0005887,GO:0006811,GO:0006879,GO:0010008,GO:0015343,GO:0015891,GO:0031410,GO:0055085	endosome|vacuolar membrane|plasma membrane|integral component of plasma membrane|ion transport|cellular iron ion homeostasis|endosome membrane|siderophore transmembrane transporter activity|siderophore transport|cytoplasmic vesicle|transmembrane transport
B9J08_001492	504.815	216.123	793.508	3.67156	1.87639	0.000524423	0.00205323	Up	3.59475	2.69778	2.83771	6.68297	14.5967	11.1994	EMW1	Essential for maintenance of the cell wall protein 1	GO:0005634,GO:0005737,GO:0031505	nucleus|cytoplasm|fungal-type cell wall organization
B9J08_001495	93.0147	54.6278	131.402	2.4054	1.26627	1.0509e-05	6.16507e-05	Up	4.65764	4.08389	2.92291	11.73	11.1949	7.19928	RPC11	DNA-directed RNA polymerase III subunit RPC10	GO:0003676,GO:0003899,GO:0005654,GO:0005666,GO:0005730,GO:0006386,GO:0008270,GO:0042779,GO:0042797	nucleic acid binding|DNA-directed 5'-3' RNA polymerase activity|nucleoplasm|RNA polymerase III complex|nucleolus|termination of RNA polymerase III transcription|zinc ion binding|tRNA 3'-trailer cleavage|tRNA transcription by RNA polymerase III	ko00230,ko00240,ko03020	Purine metabolism|Pyrimidine metabolism|RNA polymerase
B9J08_001497	312.61	235.99	389.229	1.64935	0.721897	0.000746249	0.00278837	Up	9.34899	8.32148	9.15909	13.3589	13.1673	13.6584	SLT11	Pre-mRNA-splicing factor SLT11	GO:0000398,GO:0003723,GO:0005681	mRNA splicing, via spliceosome|RNA binding|spliceosomal complex	ko03040	Spliceosome
B9J08_001498	636.669	488.584	784.755	1.60618	0.683635	0.000388873	0.00159293	Up	6.71216	5.46081	5.39075	8.9198	10.424	7.59936	TRM732	tRNA (cytidine(32)-2'-O)-methyltransferase non-catalytic subunit TRM732	GO:0005829,GO:0030488	cytosol|tRNA methylation
B9J08_001512	267.512	180.87	354.154	1.95805	0.969419	0.0134479	0.0328821	Up	2.92313	2.34531	2.34149	2.9819	5.48861	4.9365	DRS1	ATP-dependent RNA helicase DRS1	GO:0003723,GO:0004386,GO:0005524,GO:0005730,GO:0042254	RNA binding|helicase activity|ATP binding|nucleolus|ribosome biogenesis
B9J08_001514	1264.74	1746.29	783.197	0.448492	-1.15685	5.11642e-05	0.000259736	Down	137.458	162.913	208.79	67.2602	68.468	79.3851	POX18	Oleate-induced peroxisomal protein POX18	GO:0005777,GO:0006631,GO:0008289	peroxisome|fatty acid metabolic process|lipid binding
B9J08_001515	165.389	241.652	89.1261	0.36882	-1.43901	7.5133e-09	7.86712e-08	Down	4.7487	5.11583	5.68603	2.00449	1.68248	1.70496	CYP52A13	Cytochrome P450 52A13	GO:0005506,GO:0016020,GO:0016712,GO:0020037	iron ion binding|membrane|oxidoreductase activity, acting on paired donors, with incorporation or reduction of molecular oxygen, reduced flavin or flavoprotein as one donor, and incorporation of one atom of oxygen|heme binding
B9J08_001516	1243.66	2457.28	30.0321	0.0122217	-6.35441	6.97398e-146	1.25601e-142	Down	38.2391	36.6286	32.83	0.501565	0.455778	0.496902	MNN1	Putative alpha-1,3-mannosyltransferase MNN1	GO:0000033,GO:0000139,GO:0005794,GO:0006493,GO:0016021	alpha-1,3-mannosyltransferase activity|Golgi membrane|Golgi apparatus|protein O-linked glycosylation|integral component of membrane	ko00514,ko00513	Other types of O-glycan biosynthesis|Various types of N-glycan biosynthesis
B9J08_001517	10.0879	20.1757	0	0	#NAME?	4.43887e-08	4.04439e-07	Down	0.119871	0.217913	0.254575	0	0	0
B9J08_001518	83.8614	167.723	0	0	#NAME?	6.10184e-46	1.64841e-43	Down	7.98359	6.31485	5.17003	0	0	0	SAP2	Candidapepsin-2	GO:0004190,GO:0005576	aspartic-type endopeptidase activity|extracellular region
B9J08_001519	2.07788	4.15576	0	0	#NAME?	0.0374713	0.079054	Down	0.150318	0.0908878	0.0472848	0	0	0	ARN1	Siderophore iron transporter ARN1	GO:0005768,GO:0005774,GO:0005886,GO:0005887,GO:0006811,GO:0006879,GO:0010008,GO:0015343,GO:0015891,GO:0031410,GO:0055085	endosome|vacuolar membrane|plasma membrane|integral component of plasma membrane|ion transport|cellular iron ion homeostasis|endosome membrane|siderophore transmembrane transporter activity|siderophore transport|cytoplasmic vesicle|transmembrane transport
B9J08_001520	22.7876	45.5753	0	0	#NAME?	9.4847e-17	2.54954e-15	Down	1.68353	2.28297	3.00913	0	0	0
B9J08_001531	712.837	935.32	490.354	0.524263	-0.931636	2.34462e-06	1.56208e-05	Down	7.55329	7.81782	7.20037	5.30456	3.39778	2.5842	RBR3	Cell wall protein RBR3	GO:0005576,GO:0009277,GO:0009405,GO:0009986,GO:0031225	extracellular region|fungal-type cell wall|pathogenesis|cell surface|anchored component of membrane
B9J08_001533	1667.34	2193.26	1141.41	0.520417	-0.942259	2.75829e-07	2.21772e-06	Down	47.7333	49.5974	51.452	29.1755	25.1711	18.9941	aldA	Aldehyde dehydrogenase	GO:0004029,GO:0004030,GO:0005576,GO:0005622,GO:0006067,GO:0006068,GO:0006567,GO:0019413,GO:0043878,GO:0045991,GO:0046187,GO:0071470	aldehyde dehydrogenase (NAD) activity|aldehyde dehydrogenase [NAD(P)+] activity|extracellular region|intracellular|ethanol metabolic process|ethanol catabolic process|threonine catabolic process|acetate biosynthetic process|glyceraldehyde-3-phosphate dehydrogenase (NAD+) (non-phosphorylating) activity|carbon catabolite activation of transcription|acetaldehyde catabolic process|cellular response t…	ko00561,ko00071,ko00380,ko00310,ko00040,ko00410,ko00340,ko00620,ko00330,ko00903,ko00280,ko00625,ko00053,ko00010	Glycerolipid metabolism|Fatty acid degradation|Tryptophan metabolism|Lysine degradation|Pentose and glucuronate interconversions|beta-Alanine metabolism|Histidine metabolism|Pyruvate metabolism|Arginine and proline metabolism|Limonene and pinene degradation|Valine, leucine and isoleucine degradation|Chloroalkane and chloroalkene degradation|Ascorbate and aldarate metabolism|Glycolysis / Gluconeog…
B9J08_001538	167.43	203.338	131.523	0.646822	-0.62856	0.00717917	0.0193751	Down	8.25774	8.40716	10.8138	3.68298	6.11321	6.81684
B9J08_001540	282.689	354.036	211.343	0.596954	-0.744308	0.000556597	0.00216197	Down	15.5427	18.7643	17.5411	9.04921	10.5207	8.85489	gaaC	L-threo-3-deoxy-hexylosonate aldolase	GO:0005975,GO:0016829	carbohydrate metabolic process|lyase activity
B9J08_001543	473.21	345.949	600.471	1.73572	0.795535	9.23071e-05	0.000441749	Up	15.914	14.1163	17.7965	23.2407	28.8388	28.5817	DPH5	Diphthine methyl ester synthase 1	GO:0004164,GO:0005737,GO:0017183	diphthine synthase activity|cytoplasm|peptidyl-diphthamide biosynthetic process from peptidyl-histidine
B9J08_001545	2612.32	4626.62	598.024	0.129257	-2.95168	2.52237e-08	2.38676e-07	Down	144.78	216.488	270.604	24.7766	25.4072	22.3019	mug14	Meiotically up-regulated gene 14 protein	GO:0005198,GO:0005634,GO:0005829,GO:0005856,GO:0030036,GO:0030507,GO:0044853,GO:0051015,GO:0051016,GO:0051017,GO:0051321	structural molecule activity|nucleus|cytosol|cytoskeleton|actin cytoskeleton organization|spectrin binding|plasma membrane raft|actin filament binding|barbed-end actin filament capping|actin filament bundle assembly|meiotic cell cycle
B9J08_001547	26.9413	36.869	17.0136	0.461462	-1.11572	0.0173312	0.0411531	Down	1.03461	0.98668	1.09518	0.433476	0.633025	0.382864	ARN1	Siderophore iron transporter ARN1	GO:0005768,GO:0005774,GO:0005886,GO:0005887,GO:0006811,GO:0006879,GO:0010008,GO:0015343,GO:0015891,GO:0031410,GO:0055085	endosome|vacuolar membrane|plasma membrane|integral component of plasma membrane|ion transport|cellular iron ion homeostasis|endosome membrane|siderophore transmembrane transporter activity|siderophore transport|cytoplasmic vesicle|transmembrane transport
B9J08_001556	2701.18	3868.05	1534.32	0.396666	-1.334	9.69157e-14	1.79943e-12	Down	217.084	217.418	245.492	85.5756	83.3105	82.9293
B9J08_001560	261.697	175.945	347.449	1.97476	0.981678	0.00487465	0.0139206	Up	3.68583	3.74566	3.72728	5.27127	8.64162	6.96233	TSR4	20S rRNA accumulation protein 4	GO:0005737,GO:0030490	cytoplasm|maturation of SSU-rRNA
B9J08_001561	917.855	437.652	1398.06	3.19445	1.67557	2.12035e-18	6.77883e-17	Up	6.93906	6.18603	4.74252	18.6539	18.2043	17.7271	IFM1	Translation initiation factor IF-2, mitochondrial	GO:0000049,GO:0003743,GO:0003924,GO:0005525,GO:0005739,GO:0006413,GO:0032543,GO:0070124	tRNA binding|translation initiation factor activity|GTPase activity|GTP binding|mitochondrion|translational initiation|mitochondrial translation|mitochondrial translational initiation
B9J08_001565	6109.59	8083.93	4135.26	0.511541	-0.967078	3.26192e-08	3.0282e-07	Down	75.4228	73.8012	67.7841	35.6851	39.1659	29.3312	YFR016C	Uncharacterized protein YFR016C	GO:0005623,GO:0009055,GO:0015035,GO:0045454	cell|electron transfer activity|protein disulfide oxidoreductase activity|cell redox homeostasis
B9J08_001568	605.641	381.351	829.931	2.17629	1.12187	7.04016e-09	7.41481e-08	Up	55.0211	40.1178	47.9727	113.391	99.1817	88.1541	MRPL51	54S ribosomal protein L51, mitochondrial	GO:0003735,GO:0005762	structural constituent of ribosome|mitochondrial large ribosomal subunit
B9J08_001570	42.0144	56.4613	27.5674	0.488253	-1.0343	0.00611298	0.0169203	Down	1.53073	1.38711	1.96997	0.457387	1.12496	0.874177	JLP1	Alpha-ketoglutarate-dependent sulfonate dioxygenase	GO:0000907,GO:0000908,GO:0005737,GO:0044273,GO:0046306,GO:0046872	sulfonate dioxygenase activity|taurine dioxygenase activity|cytoplasm|sulfur compound catabolic process|alkanesulfonate catabolic process|metal ion binding
B9J08_001572	7484.16	9145.09	5823.23	0.63676	-0.651179	0.000190427	0.000841963	Down	96.1148	88.2043	94.0123	57.8192	62.2111	47.3278	EDE1	EH domain-containing and endocytosis protein 1	GO:0005509,GO:0005737,GO:0005934,GO:0005935,GO:0006897,GO:0030479,GO:0030968,GO:0032467,GO:0032880,GO:0043130,GO:0044396	calcium ion binding|cytoplasm|cellular bud tip|cellular bud neck|endocytosis|actin cortical patch|endoplasmic reticulum unfolded protein response|positive regulation of cytokinesis|regulation of protein localization|ubiquitin binding|actin cortical patch organization	ko04144	Endocytosis
B9J08_001573	673.263	412.448	934.077	2.26471	1.17933	2.53088e-09	2.79639e-08	Up	37.0587	29.1674	30.7898	68.4319	83.8518	59.6759	GAR1	H/ACA ribonucleoprotein complex subunit GAR1	GO:0006364,GO:0031120,GO:0031429,GO:0034513	rRNA processing|snRNA pseudouridine synthesis|box H/ACA snoRNP complex|box H/ACA snoRNA binding	ko03008	Ribosome biogenesis in eukaryotes
B9J08_001581	590.05	369.939	810.161	2.18999	1.13092	7.12122e-09	7.4856e-08	Up	4.71734	4.82103	5.61931	11.7892	9.1957	10.9485	PMR1	Calcium-transporting ATPase 1	GO:0000139,GO:0005388,GO:0005509,GO:0005524,GO:0005794,GO:0006816,GO:0006828,GO:0006874,GO:0008553,GO:0015410,GO:0016021,GO:0016236,GO:0030026,GO:0070588	Golgi membrane|calcium-transporting ATPase activity|calcium ion binding|ATP binding|Golgi apparatus|calcium ion transport|manganese ion transport|cellular calcium ion homeostasis|proton-exporting ATPase activity, phosphorylative mechanism|manganese-transporting ATPase activity|integral component of membrane|macroautophagy|cellular manganese ion homeostasis|calcium ion transmembrane transport	ko00190	Oxidative phosphorylation
B9J08_001584	2868.33	2264.53	3472.13	1.53327	0.616611	0.000502613	0.00198946	Up	500.896	483.011	547.063	754.649	668.586	738.821	PET100	Protein PET100, mitochondrial	GO:0005743,GO:0031305,GO:0033617,GO:0051082	mitochondrial inner membrane|integral component of mitochondrial inner membrane|mitochondrial respiratory chain complex IV assembly|unfolded protein binding
B9J08_001588	2144.05	2905.62	1382.48	0.475797	-1.07158	3.20624e-09	3.50675e-08	Down	67.0468	66.5925	66.669	34.449	24.6448	29.2179	CYP52A13	Cytochrome P450 52A13	GO:0005506,GO:0016020,GO:0016712,GO:0020037	iron ion binding|membrane|oxidoreductase activity, acting on paired donors, with incorporation or reduction of molecular oxygen, reduced flavin or flavoprotein as one donor, and incorporation of one atom of oxygen|heme binding
B9J08_001589	1157.6	663.068	1652.12	2.49164	1.31709	1.66197e-12	2.69658e-11	Up	27.2474	23.908	25.5797	57.5158	69.1277	54.1783	YER156C	UPF0160 protein YER156C	GO:0005634	nucleus
B9J08_001591	1905.5	2307.26	1503.74	0.651742	-0.617627	0.000707644	0.00265883	Down	47.2539	45.2685	48.5491	33.5308	30.4125	23.9676	GAD1	Glutamate decarboxylase	GO:0004351,GO:0005829,GO:0006538,GO:0030170,GO:0034599	glutamate decarboxylase activity|cytosol|glutamate catabolic process|pyridoxal phosphate binding|cellular response to oxidative stress	ko00410,ko00430,ko00650,ko00250,ko02024	beta-Alanine metabolism|Taurine and hypotaurine metabolism|Butanoate metabolism|Alanine, aspartate and glutamate metabolism|Quorum sensing
B9J08_001595	35.1816	22.981	47.3822	2.0618	1.0439	0.0114646	0.0287471	Up	0.976026	1.28426	0.91006	2.88843	1.94323	1.89583
B9J08_001598	182.981	144.631	221.332	1.53032	0.613834	0.0106402	0.026927	Up	3.14687	3.23574	2.54219	4.03264	4.80581	4.04235	MTO1	Mitochondrial translation optimization protein 1	GO:0002098,GO:0005739,GO:0005759,GO:0006400,GO:0016740,GO:0030488,GO:0050660,GO:0070899	tRNA wobble uridine modification|mitochondrion|mitochondrial matrix|tRNA modification|transferase activity|tRNA methylation|flavin adenine dinucleotide binding|mitochondrial tRNA wobble uridine modification
B9J08_001605	6728.46	4266.66	9190.25	2.15397	1.107	4.12043e-10	5.04822e-09	Up	73.9501	71.4447	69.4087	127.484	161.312	147.714	GCS1	Glutamate--cysteine ligase	GO:0004357,GO:0005524,GO:0006750	glutamate-cysteine ligase activity|ATP binding|glutathione biosynthetic process	ko00480,ko00270	Glutathione metabolism|Cysteine and methionine metabolism
B9J08_001607	1520.44	621.085	2419.8	3.89609	1.96203	7.90434e-26	5.40597e-24	Up	25.8627	20.1168	20.8044	86.7394	85.7992	78.8395	MRPL3	54S ribosomal protein L3, mitochondrial	GO:0003725,GO:0003735,GO:0004525,GO:0005634,GO:0005762,GO:0006396,GO:0030422,GO:0031053,GO:0031054,GO:0032543	double-stranded RNA binding|structural constituent of ribosome|ribonuclease III activity|nucleus|mitochondrial large ribosomal subunit|RNA processing|production of siRNA involved in RNA interference|primary miRNA processing|pre-miRNA processing|mitochondrial translation
B9J08_001609	213.825	145.307	282.343	1.94309	0.958349	0.000218765	0.000953976	Up	4.5793	4.63949	5.3275	7.50709	10.7996	8.27043	RRP17	Ribosomal RNA-processing protein 17	GO:0003697,GO:0005730,GO:0005737,GO:0006364,GO:0007000,GO:0008284,GO:0019843,GO:0030307,GO:0043066	single-stranded DNA binding|nucleolus|cytoplasm|rRNA processing|nucleolus organization|positive regulation of cell proliferation|rRNA binding|positive regulation of cell growth|negative regulation of apoptotic process
B9J08_001621	47.4627	60.3429	34.5826	0.573102	-0.803136	0.0262687	0.0584794	Down	1.3533	1.33157	1.71597	0.713645	0.770796	0.948863
B9J08_001622	3435.29	4658.52	2212.05	0.47484	-1.07449	3.59967e-06	2.29081e-05	Down	137.259	166.97	189.833	78.9563	73.045	61.2189	GRP2	Putative NADPH-dependent methylglyoxal reductase GRP2	GO:0005737,GO:0006090,GO:0009438,GO:0016491,GO:0016616,GO:0043892,GO:0050662,GO:0062040	cytoplasm|pyruvate metabolic process|methylglyoxal metabolic process|oxidoreductase activity|oxidoreductase activity, acting on the CH-OH group of donors, NAD or NADP as acceptor|methylglyoxal reductase (NADPH-dependent) activity|coenzyme binding|fungal biofilm matrix	ko04011,ko00640,ko00620	MAPK signaling pathway - yeast|Propanoate metabolism|Pyruvate metabolism
B9J08_001624	11215.2	6533	15897.4	2.4334	1.28298	0.000425682	0.00171767	Up	85.5737	76.8046	79.078	129.82	199.2	221.253	ILS1	Isoleucine--tRNA ligase, cytoplasmic	GO:0000049,GO:0002161,GO:0004822,GO:0005524,GO:0005829,GO:0006428	tRNA binding|aminoacyl-tRNA editing activity|isoleucine-tRNA ligase activity|ATP binding|cytosol|isoleucyl-tRNA aminoacylation	ko00970	Aminoacyl-tRNA biosynthesis
B9J08_001625	1654.28	1261.25	2047.32	1.62325	0.698884	0.00310895	0.00944749	Up	39.6994	38.7045	42.8986	48.9619	66.5285	66.815	SPAC12B10.08c	Probable tRNA(Ile)-lysidine synthase	GO:0002127,GO:0005524,GO:0005739,GO:0032267,GO:0032543	tRNA wobble base cytosine methylation|ATP binding|mitochondrion|tRNA(Ile)-lysidine synthase activity|mitochondrial translation
B9J08_001630	27.2882	40.0656	14.5107	0.362174	-1.46524	0.00818424	0.0217188	Down	4.31263	5.9188	4.66086	0.219581	0.946973	4.49323
B9J08_001633	7013.01	8419.09	5606.94	0.665979	-0.586452	0.000508393	0.00200406	Down	315.276	316.44	331.749	163.812	206.777	217.304	YMR315W	Uncharacterized protein YMR315W	GO:0006740,GO:0016491	NADPH regeneration|oxidoreductase activity
B9J08_001636	466.016	609.863	322.168	0.528263	-0.920672	8.84056e-06	5.25473e-05	Down	23.8849	23.1687	26.135	13.7219	11.2662	8.44923	mob1-1	Probable maintenance of ploidy protein mob1			ko04392,ko04111,ko04390,ko04391	Hippo signaling pathway -multiple species|Cell cycle - yeast|Hippo signaling pathway|Hippo signaling pathway - fly
B9J08_001638	115.123	75.7285	154.518	2.04041	1.02886	0.000135452	0.000621102	Up	4.11923	7.94149	5.37123	12.3507	10.6618	9.87702
B9J08_001640	104.838	130.378	79.2976	0.608215	-0.717346	0.00733306	0.0197412	Down	5.6696	6.51139	6.43975	2.60845	4.30212	4.19295	SOD6	Cell surface superoxide dismutase [Cu-Zn] 6	GO:0004784,GO:0005507,GO:0005615,GO:0005618,GO:0005737,GO:0008270,GO:0009405,GO:0016532,GO:0019430,GO:0031225	superoxide dismutase activity|copper ion binding|extracellular space|cell wall|cytoplasm|zinc ion binding|pathogenesis|superoxide dismutase copper chaperone activity|removal of superoxide radicals|anchored component of membrane
B9J08_001647	207.799	303.696	111.902	0.368468	-1.44039	1.46321e-08	1.44003e-07	Down	6.33431	6.71589	5.77041	3.56329	1.44152	1.68299	CDH1	APC/C activator protein CDH1	GO:0005634,GO:0005680,GO:0005737,GO:0007049,GO:0010697,GO:0010997,GO:0030332,GO:0045842,GO:0051301,GO:1902426,GO:1903364,GO:1904668,GO:1905786,GO:1990757,GO:2000060	nucleus|anaphase-promoting complex|cytoplasm|cell cycle|negative regulation of mitotic spindle pole body separation|anaphase-promoting complex binding|cyclin binding|positive regulation of mitotic metaphase/anaphase transition|cell division|deactivation of mitotic spindle assembly checkpoint|positive regulation of cellular protein catabolic process|positive regulation of ubiquitin protein ligase …	ko04120,ko04111,ko04110	Ubiquitin mediated proteolysis|Cell cycle - yeast|Cell cycle
B9J08_001655	1178.17	918.841	1437.5	1.56448	0.645679	0.000364775	0.00150564	Up	18.3359	17.428	17.5028	29.9666	25.053	22.8623	HDA3	HDA1 complex subunit 3	GO:0000122,GO:0003677,GO:0003682,GO:0005634,GO:0005829,GO:0007059,GO:0010978,GO:0016575,GO:0031047,GO:0070823	negative regulation of transcription by RNA polymerase II|DNA binding|chromatin binding|nucleus|cytosol|chromosome segregation|gene silencing involved in chronological cell aging|histone deacetylation|gene silencing by RNA|HDA1 complex
B9J08_001657	3383.4	5580.11	1186.7	0.212666	-2.23334	0.00402855	0.0118811	Down	110.831	221.163	340.291	36.3797	47.8732	39.8308
B9J08_001658	304.067	376.642	231.492	0.614621	-0.702231	0.00124866	0.00435827	Down	5.0446	3.77801	3.56508	2.9594	2.41844	2.12176	AXL1	Putative protease AXL1	GO:0000755,GO:0004222,GO:0005739,GO:0005935,GO:0007120,GO:0043332,GO:0046872,GO:0071432	cytogamy|metalloendopeptidase activity|mitochondrion|cellular bud neck|axial cellular bud site selection|mating projection tip|metal ion binding|peptide mating pheromone maturation involved in positive regulation of conjugation with cellular fusion
B9J08_001660	28023	55421.8	624.115	0.0112612	-6.4725	2.13784e-23	1.13242e-21	Down	737.815	1027.56	1301.68	16.2297	9.33525	8.3765	AO-I	Copper amine oxidase 1	GO:0005507,GO:0008131,GO:0009308,GO:0048038,GO:0052597,GO:0052598,GO:0052599,GO:0052600	copper ion binding|primary amine oxidase activity|amine metabolic process|quinone binding|diamine oxidase activity|histamine oxidase activity|methylputrescine oxidase activity|propane-1,3-diamine oxidase activity	ko00260,ko00950,ko00350,ko00410,ko00960,ko00360	Glycine, serine and threonine metabolism|Isoquinoline alkaloid biosynthesis|Tyrosine metabolism|beta-Alanine metabolism|Tropane, piperidine and pyridine alkaloid biosynthesis|Phenylalanine metabolism
B9J08_001672	6356.54	3985.7	8727.37	2.18967	1.13071	2.19362e-05	0.000120694	Up	117.643	112.214	108.674	185.399	253.368	268.523	GAP1	Amino-acid permease GAP1	GO:0003333,GO:0005886,GO:0006865,GO:0009277,GO:0009986,GO:0015171,GO:0016021,GO:0030447,GO:0044182	amino acid transmembrane transport|plasma membrane|amino acid transport|fungal-type cell wall|cell surface|amino acid transmembrane transporter activity|integral component of membrane|filamentous growth|filamentous growth of a population of unicellular organisms
B9J08_001673	525.671	795.821	255.521	0.321079	-1.639	0.000370306	0.00152613	Down	21.3026	28.6109	24.6886	16.1705	2.30803	5.51801	GAP2	General amino-acid permease GAP2	GO:0003333,GO:0005886,GO:0015171,GO:0016021	amino acid transmembrane transport|plasma membrane|amino acid transmembrane transporter activity|integral component of membrane
B9J08_001674	1100.85	513.111	1688.59	3.29089	1.71848	4.98392e-05	0.000254039	Up	15.5591	11.8036	10.1201	27.4545	50.7054	38.8218	NOP58	Nucleolar protein 58	GO:0000447,GO:0000472,GO:0000480,GO:0017069,GO:0031428,GO:0032040,GO:1902570	endonucleolytic cleavage in ITS1 to separate SSU-rRNA from 5.8S rRNA and LSU-rRNA from tricistronic rRNA transcript (SSU-rRNA, 5.8S rRNA, LSU-rRNA)|endonucleolytic cleavage to generate mature 5'-end of SSU-rRNA from (SSU-rRNA, 5.8S rRNA, LSU-rRNA)|endonucleolytic cleavage in 5'-ETS of tricistronic rRNA transcript (SSU-rRNA, 5.8S rRNA, LSU-rRNA)|snRNA binding|box C/D snoRNP complex|small-subunit p…	ko03008	Ribosome biogenesis in eukaryotes
B9J08_001678	2035.84	1408.86	2662.82	1.89005	0.918428	2.73391e-07	2.20139e-06	Up	33.4009	30.3665	31.4216	61.5976	50.9556	55.6426
B9J08_001679	20828.8	16312	25345.5	1.5538	0.635799	0.000247554	0.00106747	Up	297.842	272.19	254.175	412.508	377.481	421.791	CPH2	Transcription factor CPH2	GO:0003690,GO:0003700,GO:0005634,GO:0006355,GO:0006357,GO:0016020,GO:0030447,GO:0034605,GO:0035690,GO:0036171,GO:0036178,GO:0036180,GO:0036244,GO:0044182,GO:0044403,GO:0045944,GO:0046983,GO:0071280,GO:1900430,GO:1900439,GO:1900442,GO:1900445	double-stranded DNA binding|DNA-binding transcription factor activity|nucleus|regulation of transcription, DNA-templated|regulation of transcription by RNA polymerase II|membrane|filamentous growth|cellular response to heat|cellular response to drug|filamentous growth of a population of unicellular organisms in response to chemical stimulus|filamentous growth of a population of unicellular organi…
B9J08_001682	2820.03	4348.04	1292.02	0.297149	-1.75074	1.05282e-21	4.62469e-20	Down	100.892	105.811	110.423	36.3617	24.8583	25.9951	DGA1	Diacylglycerol O-acyltransferase 1	GO:0003846,GO:0004144,GO:0005789,GO:0005811,GO:0006071,GO:0006672,GO:0016021,GO:0019432,GO:0019915,GO:0035356	2-acylglycerol O-acyltransferase activity|diacylglycerol O-acyltransferase activity|endoplasmic reticulum membrane|lipid droplet|glycerol metabolic process|ceramide metabolic process|integral component of membrane|triglyceride biosynthetic process|lipid storage|cellular triglyceride homeostasis
B9J08_001685	2236.47	3588.85	884.095	0.246345	-2.02125	4.04759e-27	3.16944e-25	Down	163.769	145.251	154.935	52.6144	28.9847	25.3364	cia30	Complex I intermediate-associated protein 30, mitochondrial	GO:0005739,GO:0005747,GO:0006120,GO:0032981,GO:0051082,GO:0065003	mitochondrion|mitochondrial respiratory chain complex I|mitochondrial electron transport, NADH to ubiquinone|mitochondrial respiratory chain complex I assembly|unfolded protein binding|protein-containing complex assembly
B9J08_001686	4597.49	2535.55	6659.43	2.62642	1.3931	3.66749e-15	8.32582e-14	Up	132.608	111.638	123.923	311.115	283.989	280.488	RPS4A	40S ribosomal protein S4-A	GO:0002181,GO:0003735,GO:0006412,GO:0019843,GO:0022627	cytoplasmic translation|structural constituent of ribosome|translation|rRNA binding|cytosolic small ribosomal subunit	ko03010	Ribosome
B9J08_001698	1851.68	2575.31	1128.06	0.438028	-1.1909	2.85606e-08	2.67905e-07	Down	96.7251	95.6485	104.189	60.9023	29.4748	31.1177
B9J08_001699	254.11	339.511	168.709	0.496918	-1.00892	0.000633079	0.00241278	Down	11.8511	14.5839	12.1471	9.56552	4.11332	4.63807	YPR084W	Uncharacterized protein YPR084W	GO:0005525,GO:0007165,GO:0016020	GTP binding|signal transduction|membrane
B9J08_001700	972.64	1217.02	728.258	0.598394	-0.740834	8.05407e-05	0.000392037	Down	25.3681	22.5795	20.7436	14.9938	12.033	12.2082
B9J08_001702	6351.72	5009.8	7693.65	1.53572	0.618916	0.000409538	0.00166747	Up	73.0669	73.8708	81.6657	110.232	104.137	115.612	ACO2	Homocitrate dehydratase, mitochondrial	GO:0003994,GO:0005739,GO:0005829,GO:0006099,GO:0019878,GO:0046872,GO:0051539	aconitate hydratase activity|mitochondrion|cytosol|tricarboxylic acid cycle|lysine biosynthetic process via aminoadipic acid|metal ion binding|4 iron, 4 sulfur cluster binding	ko01230,ko00300,ko01210	Biosynthesis of amino acids|Lysine biosynthesis|2-Oxocarboxylic acid metabolism
B9J08_001704	538.857	329.06	748.653	2.27513	1.18595	0.000929824	0.00340138	Up	5.13041	4.43554	3.35057	6.57584	10.9024	10.226	ECM32	Putative ATP-dependent RNA helicase ECM32	GO:0000184,GO:0003677,GO:0003678,GO:0003723,GO:0003724,GO:0004004,GO:0005524,GO:0005737,GO:0005844,GO:0006449,GO:0010494	nuclear-transcribed mRNA catabolic process, nonsense-mediated decay|DNA binding|DNA helicase activity|RNA binding|RNA helicase activity|ATP-dependent RNA helicase activity|ATP binding|cytoplasm|polysome|regulation of translational termination|cytoplasmic stress granule
B9J08_001708	1149.87	420.001	1879.75	4.47558	2.16207	1.79292e-29	1.89944e-27	Up	23.7694	20.2177	20.2008	93.6449	96.1326	94.2076	MRPL1	54S ribosomal protein L1, mitochondrial	GO:0003723,GO:0003735,GO:0005762,GO:0032543	RNA binding|structural constituent of ribosome|mitochondrial large ribosomal subunit|mitochondrial translation
B9J08_001709	2151.3	1656.04	2646.55	1.59811	0.676369	0.0053284	0.015073	Up	45.091	40.8498	45.6956	49.6814	72.2285	69.2899
B9J08_001711	593.063	454.124	732.002	1.6119	0.688763	0.000457767	0.00183344	Up	17.5081	18.5015	20.3571	26.168	30.6882	27.7746
B9J08_001714	1048.67	1522.13	575.216	0.377902	-1.40391	7.70534e-14	1.46077e-12	Down	93.2088	107.624	96.4791	40.2181	36.5417	48.9221
B9J08_001715	2322.45	1685.59	2959.3	1.75565	0.812006	0.00245449	0.00774173	Up	51.0393	50.0787	45.4465	105.305	60.8342	75.4071	URK1	Uridine kinase	GO:0004849,GO:0005524,GO:0005634,GO:0005737,GO:0008655,GO:0044206,GO:0044211	uridine kinase activity|ATP binding|nucleus|cytoplasm|pyrimidine-containing compound salvage|UMP salvage|CTP salvage	ko00983,ko00240	Drug metabolism - other enzymes|Pyrimidine metabolism
B9J08_001723	424.258	309.054	539.462	1.74553	0.803665	6.28761e-05	0.000312242	Up	24.7057	21.577	22.3996	42.7263	37.2049	34.4233	PTH1	Peptidyl-tRNA hydrolase	GO:0004045,GO:0005739,GO:0032543	aminoacyl-tRNA hydrolase activity|mitochondrion|mitochondrial translation
B9J08_001727	2717.85	3658.31	1777.39	0.48585	-1.04142	1.0436e-07	9.03613e-07	Down	79.1679	83.0722	83.0476	52.4293	28.0472	31.7502	PEX28	Peroxisomal membrane protein PEX28	GO:0005778,GO:0007031,GO:0016021	peroxisomal membrane|peroxisome organization|integral component of membrane
B9J08_001728	594.475	405.788	783.163	1.92998	0.948587	1.03077e-06	7.38624e-06	Up	16.0696	16.2988	10.2517	30.6233	24.4969	24.579	ERV41	ER-derived vesicles protein ERV41	GO:0005783,GO:0006888,GO:0006890,GO:0015031,GO:0030134,GO:0030173,GO:0030176,GO:0033116	endoplasmic reticulum|ER to Golgi vesicle-mediated transport|retrograde vesicle-mediated transport, Golgi to ER|protein transport|COPII-coated ER to Golgi transport vesicle|integral component of Golgi membrane|integral component of endoplasmic reticulum membrane|endoplasmic reticulum-Golgi intermediate compartment membrane
B9J08_001736	600.902	329.367	872.437	2.64883	1.40535	8.25481e-13	1.39377e-11	Up	20.137	22.6846	18.6114	57.7855	51.2789	40.4349	RSA3	Ribosome assembly protein 3	GO:0005730,GO:0042254	nucleolus|ribosome biogenesis
B9J08_001737	549.723	304.106	795.339	2.61533	1.38699	2.62082e-07	2.11981e-06	Up	7.68502	5.65477	6.86664	13.8139	20.612	18.1499	TPN1	Vitamin B6 transporter TPN1	GO:0005886,GO:0016021,GO:0031924,GO:0051180,GO:0090482	plasma membrane|integral component of membrane|vitamin B6 transmembrane transporter activity|vitamin transport|vitamin transmembrane transporter activity
B9J08_001738	1803.85	1156.9	2450.81	2.11842	1.08299	0.0228453	0.0517973	Up	15.771	21.0137	24.0962	24.5015	45.5582	50.8296	BUL1	Ubiquitin ligase-binding protein BUL1	GO:0000001,GO:0000151,GO:0000209,GO:0005737,GO:0005886,GO:0006513,GO:0034450,GO:1904669	mitochondrion inheritance|ubiquitin ligase complex|protein polyubiquitination|cytoplasm|plasma membrane|protein monoubiquitination|ubiquitin-ubiquitin ligase activity|ATP export
B9J08_001741	17979.3	28000.5	7958.18	0.284216	-1.81494	8.72977e-20	3.23061e-18	Down	536.31	559.585	601.144	79.5895	184.784	188.436	POX2	Acyl-coenzyme A oxidase 2	GO:0003997,GO:0005777,GO:0033540,GO:0071949	acyl-CoA oxidase activity|peroxisome|fatty acid beta-oxidation using acyl-CoA oxidase|FAD binding	ko04024,ko00592,ko00071,ko04146,ko01040,ko01212	cAMP signaling pathway|alpha-Linolenic acid metabolism|Fatty acid degradation|Peroxisome|Biosynthesis of unsaturated fatty acids|Fatty acid metabolism
B9J08_001742	276.131	428.704	123.558	0.288213	-1.79479	3.64256e-15	8.30412e-14	Down	10.6017	10.8208	12.1653	3.78724	3.25172	1.83643
B9J08_001744	1119.99	570.382	1669.6	2.92716	1.5495	2.00126e-16	5.24894e-15	Up	22.1121	20.5678	20.7665	57.6309	59.3597	60.096	MRP1	37S ribosomal protein MRP1, mitochondrial	GO:0003735,GO:0004784,GO:0005763,GO:0032543,GO:0046872	structural constituent of ribosome|superoxide dismutase activity|mitochondrial small ribosomal subunit|mitochondrial translation|metal ion binding	ko04146,ko04013,ko04068	Peroxisome|MAPK signaling pathway - fly|FoxO signaling pathway
B9J08_001752	895.811	1361.62	429.998	0.315798	-1.66293	7.09994e-16	1.75164e-14	Down	45.7683	49.313	48.7155	21.9249	10.8342	9.96936	SPCC757.05c	Peptidase M20 domain-containing protein C757.05c	GO:0005576,GO:0006751,GO:0008237,GO:0046872,GO:1990748	extracellular region|glutathione catabolic process|metallopeptidase activity|metal ion binding|cellular detoxification	ko01230,ko00220,ko01210	Biosynthesis of amino acids|Arginine biosynthesis|2-Oxocarboxylic acid metabolism
B9J08_001753	981.709	669.229	1294.19	1.93385	0.951477	4.60622e-07	3.52014e-06	Up	21.2956	18.8349	21.2214	32.6422	40.9182	40.2483	YCR016W	Uncharacterized protein YCR016W
B9J08_001755	564.891	937.944	191.838	0.20453	-2.28962	2.96088e-08	2.77255e-07	Down	39.521	45.9676	60.6628	5.04209	11.6808	11.6645
B9J08_001756	4029.28	2505.1	5553.47	2.21687	1.14852	0.00342461	0.0103082	Up	51.3241	49.4485	58.1088	74.6503	120.967	136.088	LYS4	Homoaconitase, mitochondrial	GO:0004409,GO:0005739,GO:0019878,GO:0046872,GO:0051539	homoaconitate hydratase activity|mitochondrion|lysine biosynthetic process via aminoadipic acid|metal ion binding|4 iron, 4 sulfur cluster binding	ko01230,ko00300,ko01210	Biosynthesis of amino acids|Lysine biosynthesis|2-Oxocarboxylic acid metabolism
B9J08_001764	2544.74	3060.02	2029.46	0.66322	-0.592441	0.000766036	0.00285441	Down	61.7551	58.9855	60.9817	38.4093	38.7117	38.865	CDC4	Cell division control protein 4	GO:0007049,GO:0030435,GO:0051301	cell cycle|sporulation resulting in formation of a cellular spore|cell division	ko04120,ko04111	Ubiquitin mediated proteolysis|Cell cycle - yeast
B9J08_001765	6633.41	3210.66	10056.2	3.13212	1.64714	5.58199e-11	7.69375e-10	Up	39.8653	38.1086	40.1427	94.6662	129.308	122.009	CDC60	Leucine--tRNA ligase, cytoplasmic	GO:0002161,GO:0004823,GO:0005524,GO:0005737,GO:0006429,GO:0032006	aminoacyl-tRNA editing activity|leucine-tRNA ligase activity|ATP binding|cytoplasm|leucyl-tRNA aminoacylation|regulation of TOR signaling	ko00970	Aminoacyl-tRNA biosynthesis
B9J08_001767	132.917	80.9937	184.84	2.28215	1.19039	4.07172e-06	2.56405e-05	Up	3.52404	2.99255	3.2818	7.79921	7.70945	5.91059	TMA23	Protein TMA23	GO:0005730,GO:0042274	nucleolus|ribosomal small subunit biogenesis
B9J08_001769	1552.77	858.325	2247.21	2.61814	1.38854	1.80075e-05	0.000100407	Up	7.62033	5.62443	6.46135	12.3137	19.5243	17.004	RRP5	rRNA biogenesis protein RRP5	GO:0000447,GO:0000464,GO:0000472,GO:0000480,GO:0005654,GO:0005730,GO:0006364,GO:0008266,GO:0030490,GO:0030515,GO:0031167,GO:0032040,GO:0034463,GO:0034511,GO:0034512,GO:0034513,GO:0042134	endonucleolytic cleavage in ITS1 to separate SSU-rRNA from 5.8S rRNA and LSU-rRNA from tricistronic rRNA transcript (SSU-rRNA, 5.8S rRNA, LSU-rRNA)|endonucleolytic cleavage in ITS1 upstream of 5.8S rRNA from tricistronic rRNA transcript (SSU-rRNA, 5.8S rRNA, LSU-rRNA)|endonucleolytic cleavage to generate mature 5'-end of SSU-rRNA from (SSU-rRNA, 5.8S rRNA, LSU-rRNA)|endonucleolytic cleavage in 5'…
B9J08_001772	1389.07	956.557	1821.59	1.90432	0.929274	8.38118e-06	5.03022e-05	Up	40.5162	36.5664	37.5665	56.7484	77.3039	70.6422	PRS1	Ribose-phosphate pyrophosphokinase 1	GO:0000287,GO:0004749,GO:0005524,GO:0009116,GO:0009156,GO:0009165,GO:0016301	magnesium ion binding|ribose phosphate diphosphokinase activity|ATP binding|nucleoside metabolic process|ribonucleoside monophosphate biosynthetic process|nucleotide biosynthetic process|kinase activity	ko00230,ko01230,ko00030,ko01200	Purine metabolism|Biosynthesis of amino acids|Pentose phosphate pathway|Carbon metabolism
B9J08_001775	8805.69	12610.9	5000.51	0.396523	-1.33452	2.09992e-05	0.00011613	Down	487.614	675.566	740.344	311.055	206.17	235.827	ADY2	Accumulation of dyads protein 2	GO:0005774,GO:0005886,GO:0006846,GO:0006847,GO:0008519,GO:0015123,GO:0015696,GO:0016021,GO:0019740,GO:0051321,GO:0055085	vacuolar membrane|plasma membrane|acetate transport|plasma membrane acetate transport|ammonium transmembrane transporter activity|acetate transmembrane transporter activity|ammonium transport|integral component of membrane|nitrogen utilization|meiotic cell cycle|transmembrane transport
B9J08_001778	1156.66	1585.59	727.736	0.458968	-1.12353	4.81458e-09	5.15112e-08	Down	38.3604	41.3593	36.1014	24.0029	12.9498	12.0767	ANR2	Uncharacterized protein ANR2	GO:0005811	lipid droplet
B9J08_001779	5670.95	6838.42	4503.48	0.658556	-0.602622	0.00076457	0.00285091	Down	108.723	86.4465	82.8127	70.3283	59.7622	42.4002	PBP1	PAB1-binding protein 1	GO:0005634,GO:0005739,GO:0005844,GO:0010494,GO:0010603,GO:0034063,GO:0043007,GO:0045727,GO:1900364	nucleus|mitochondrion|polysome|cytoplasmic stress granule|regulation of cytoplasmic mRNA processing body assembly|stress granule assembly|maintenance of rDNA|positive regulation of translation|negative regulation of mRNA polyadenylation
B9J08_001790	803.551	1044.15	562.955	0.539153	-0.891233	2.8823e-06	1.87627e-05	Down	29.2605	31.5112	31.4139	18.1155	14.9001	14.6932	ATG6	Autophagy-related protein 6	GO:0006914	autophagy	ko04140,ko04215	Regulation of autophagy|Apoptosis - multiple species
B9J08_001796	480.604	254.306	706.901	2.77972	1.47494	5.12867e-11	7.10518e-10	Up	3.94632	3.55507	3.97571	8.28731	10.0863	11.0059	DHR2	Probable ATP-dependent RNA helicase DHR2	GO:0000462,GO:0003723,GO:0003724,GO:0005524,GO:0005654,GO:0005730,GO:0031167,GO:0034459,GO:0042254,GO:0042802,GO:0045943	maturation of SSU-rRNA from tricistronic rRNA transcript (SSU-rRNA, 5.8S rRNA, LSU-rRNA)|RNA binding|RNA helicase activity|ATP binding|nucleoplasm|nucleolus|rRNA methylation|ATP-dependent 3'-5' RNA helicase activity|ribosome biogenesis|identical protein binding|positive regulation of transcription by RNA polymerase I
B9J08_001797	1220.59	687.335	1753.84	2.55164	1.35143	4.11349e-13	7.07809e-12	Up	19.6851	21.5667	19.4729	47.5196	55.3677	44.9667	MSY1	Tyrosine--tRNA ligase, mitochondrial	GO:0003723,GO:0004831,GO:0005524,GO:0005739,GO:0005759,GO:0005829,GO:0043039,GO:0070184	RNA binding|tyrosine-tRNA ligase activity|ATP binding|mitochondrion|mitochondrial matrix|cytosol|tRNA aminoacylation|mitochondrial tyrosyl-tRNA aminoacylation	ko00970	Aminoacyl-tRNA biosynthesis
B9J08_001799	18862.1	9134.28	28590	3.12996	1.64615	9.10588e-09	9.37125e-08	Up	184.687	192.802	196.287	461.903	572.383	662.995	gut2	Glycerol-3-phosphate dehydrogenase, mitochondrial	GO:0004367,GO:0004368,GO:0005739,GO:0006072,GO:0006116,GO:0009331,GO:0019563,GO:0046168,GO:0052591	glycerol-3-phosphate dehydrogenase [NAD+] activity|glycerol-3-phosphate dehydrogenase (quinone) activity|mitochondrion|glycerol-3-phosphate metabolic process|NADH oxidation|glycerol-3-phosphate dehydrogenase complex|glycerol catabolic process|glycerol-3-phosphate catabolic process|sn-glycerol-3-phosphate:ubiquinone-8 oxidoreductase activity	ko00564	Glycerophospholipid metabolism
B9J08_001801	3569.49	4333.95	2805.04	0.647225	-0.627661	0.000433694	0.00174349	Down	102.841	108.017	109.391	76.6792	59.7341	58.7131	SPAC167.05	Uncharacterized protein C167.05	GO:0003824,GO:0005829	catalytic activity|cytosol
B9J08_001803	1006.13	597.976	1414.28	2.36512	1.24191	0.0071632	0.0193417	Up	31.543	24.6112	21.5283	36.1493	78.4744	58.7251	NOP1	rRNA 2'-O-methyltransferase fibrillarin	GO:0000494,GO:0003723,GO:0006356,GO:0008649,GO:0031428,GO:0032040,GO:1990258,GO:1990259	box C/D snoRNA 3'-end processing|RNA binding|regulation of transcription by RNA polymerase I|rRNA methyltransferase activity|box C/D snoRNP complex|small-subunit processome|histone glutamine methylation|histone-glutamine methyltransferase activity	ko03008	Ribosome biogenesis in eukaryotes
B9J08_001814	1082.13	854.613	1309.66	1.53245	0.615844	0.00166085	0.00547838	Up	92.3521	82.4892	100.518	108.704	137.028	152.297	HYR1	Glutathione peroxidase-like peroxiredoxin HYR1	GO:0004602,GO:0005622,GO:0005758,GO:0005782,GO:0034599,GO:0047066,GO:0051920	glutathione peroxidase activity|intracellular|mitochondrial intermembrane space|peroxisomal matrix|cellular response to oxidative stress|phospholipid-hydroperoxide glutathione peroxidase activity|peroxiredoxin activity	ko00480,ko00590	Glutathione metabolism|Arachidonic acid metabolism
B9J08_001822	1027.25	603.92	1450.57	2.40193	1.26419	1.86967e-11	2.69382e-10	Up	81.6229	74.1143	59.437	155.551	171.11	157.76	MRPS12	37S ribosomal protein S12, mitochondrial	GO:0003735,GO:0005763,GO:0006412,GO:0032543	structural constituent of ribosome|mitochondrial small ribosomal subunit|translation|mitochondrial translation	ko03010	Ribosome
B9J08_001828	2561.44	3111.96	2010.93	0.646192	-0.629965	0.000430387	0.00173275	Down	108.246	108.596	111.695	76.1709	60.426	61.6284	YDL144C	Uncharacterized protein YDL144C	GO:0005634,GO:0005737,GO:0016491	nucleus|cytoplasm|oxidoreductase activity
B9J08_001830	1784.48	3082.42	486.535	0.157842	-2.66345	3.78662e-07	2.93953e-06	Down	60.4772	94.4126	113.108	19.276	10.8657	10.491	PGA45	Predicted GPI-anchored protein 45	GO:0005576,GO:0005886,GO:0009986,GO:0030445,GO:0031225	extracellular region|plasma membrane|cell surface|yeast-form cell wall|anchored component of membrane
B9J08_001831	1456.51	2276.27	636.738	0.279728	-1.8379	1.42805e-07	1.21317e-06	Down	55.1478	70.4868	86.7122	24.6809	15.6334	14.6021
B9J08_001834	20409.8	9762.34	31057.2	3.18133	1.66963	0.00237677	0.00751854	Up	223.638	203.357	200.932	389.126	637.42	863.133	TPO4	Polyamine transporter 4	GO:0000296,GO:0000297,GO:0000329,GO:0005886,GO:0005887,GO:0006855,GO:0015238,GO:0015297,GO:0015606,GO:0015848	spermine transport|spermine transmembrane transporter activity|fungal-type vacuole membrane|plasma membrane|integral component of plasma membrane|drug transmembrane transport|drug transmembrane transporter activity|antiporter activity|spermidine transmembrane transporter activity|spermidine transport
B9J08_001836	219.738	157.005	282.471	1.79912	0.847289	0.000216849	0.000946392	Up	6.85829	6.59461	6.1988	10.9949	11.2532	10.8375	IPI1	Pre-rRNA-processing protein IPI1	GO:0000027,GO:0000463,GO:0003682,GO:0005654,GO:0005829,GO:0006267,GO:0030174,GO:0097344	ribosomal large subunit assembly|maturation of LSU-rRNA from tricistronic rRNA transcript (SSU-rRNA, 5.8S rRNA, LSU-rRNA)|chromatin binding|nucleoplasm|cytosol|pre-replicative complex assembly involved in nuclear cell cycle DNA replication|regulation of DNA-dependent DNA replication initiation|Rix1 complex
B9J08_001837	2001.95	1416.98	2586.92	1.82565	0.868411	1.56594e-06	1.0778e-05	Up	86.5187	92.1747	89.0493	141.281	157.305	151.178	RRF1	Ribosome-recycling factor, mitochondrial	GO:0005739,GO:0032543	mitochondrion|mitochondrial translation
B9J08_001838	505.698	629.005	382.39	0.607927	-0.718029	0.000416037	0.00168757	Down	13.9735	13.8411	12.6905	10.2226	7.30938	6.03557	MON1	Vacuolar fusion protein MON1	GO:0000329,GO:0006914,GO:0015031,GO:0032585,GO:0035658	fungal-type vacuole membrane|autophagy|protein transport|multivesicular body membrane|Mon1-Ccz1 complex
B9J08_001846	1640.14	1203.21	2077.07	1.72627	0.787658	1.24249e-05	7.17218e-05	Up	36.1698	28.7559	24.0836	51.9911	47.5695	46.665	MEX67	mRNA export factor MEX67	GO:0003723,GO:0005634,GO:0005737,GO:0016973	RNA binding|nucleus|cytoplasm|poly(A)+ mRNA export from nucleus	ko03008,ko03015,ko03013	Ribosome biogenesis in eukaryotes|mRNA surveillance pathway|RNA transport
B9J08_001850	9485.13	6035.29	12935	2.14322	1.09978	0.00011599	0.000540252	Up	150.305	138.972	134.05	381.413	255.873	222.901	ADE17	Bifunctional purine biosynthesis protein ADE17	GO:0003937,GO:0004643,GO:0005829,GO:0006164,GO:0006189	IMP cyclohydrolase activity|phosphoribosylaminoimidazolecarboxamide formyltransferase activity|cytosol|purine nucleotide biosynthetic process|'de novo' IMP biosynthetic process	ko00230,ko00670	Purine metabolism|One carbon pool by folate
B9J08_001851	21047.5	10436.6	31658.3	3.03338	1.60093	6.53293e-20	2.45121e-18	Up	668.618	536.698	563.503	1813.41	1683.1	1485.59	RPL15B	60S ribosomal protein L15-B	GO:0002181,GO:0003723,GO:0003735,GO:0016236,GO:0022625	cytoplasmic translation|RNA binding|structural constituent of ribosome|macroautophagy|cytosolic large ribosomal subunit	ko03010	Ribosome
B9J08_001852	5565.83	1768.75	9362.91	5.29352	2.40423	1.15552e-39	2.49731e-37	Up	65.697	68.2907	74.8927	392.385	325.703	331.787
B9J08_001853	7635.55	9194.96	6076.15	0.660813	-0.597685	0.000578004	0.00223228	Down	510.713	495.318	554.087	366.422	315.01	339.06	FMP521	Protein FMP52-1, mitochondrial	GO:0005741	mitochondrial outer membrane
B9J08_001854	1437.5	1949.63	925.381	0.474645	-1.07508	1.52024e-08	1.49072e-07	Down	44.2925	39.2216	39.4919	27.4505	14.4826	14.6743
B9J08_001856	10360.2	18143.1	2577.27	0.142052	-2.81551	3.10331e-53	1.11781e-50	Down	1059.97	1094.89	1180.38	103.053	125.933	193.79	CTR1	Copper transport protein CTR1	GO:0005375,GO:0005886,GO:0006825,GO:0015677,GO:0016021,GO:0034755	copper ion transmembrane transporter activity|plasma membrane|copper ion transport|copper ion import|integral component of membrane|iron ion transmembrane transport
B9J08_001859	4589.36	3310.58	5868.13	1.77254	0.825816	3.1959e-06	2.06056e-05	Up	172.523	156.89	150.807	244.89	266.164	295.703	FES1	Hsp70 nucleotide exchange factor FES1	GO:0000774,GO:0005829,GO:0006417,GO:0071629	adenyl-nucleotide exchange factor activity|cytosol|regulation of translation|cytoplasm protein quality control by the ubiquitin-proteasome system
B9J08_001861	1690.34	2216.62	1164.06	0.52515	-0.929199	3.69458e-07	2.88466e-06	Down	47.364	46.6971	48.7237	27.8111	23.6425	20.0429	FAT1	Very long-chain fatty acid transport protein	GO:0000038,GO:0004467,GO:0005324,GO:0005777,GO:0005783,GO:0005811,GO:0016021,GO:0031235,GO:0031957,GO:0044539	very long-chain fatty acid metabolic process|long-chain fatty acid-CoA ligase activity|long-chain fatty acid transporter activity|peroxisome|endoplasmic reticulum|lipid droplet|integral component of membrane|intrinsic component of the cytoplasmic side of the plasma membrane|very long-chain fatty acid-CoA ligase activity|long-chain fatty acid import
B9J08_001868	1037.14	1264.24	810.044	0.640737	-0.642196	0.00273833	0.00851769	Down	31.1513	25.3877	25.5598	20.746	17.177	10.8316	CDC14	Tyrosine-protein phosphatase CDC14	GO:0000278,GO:0000920,GO:0000922,GO:0001403,GO:0004722,GO:0004725,GO:0005634,GO:0005730,GO:0005737,GO:0005813,GO:0005816,GO:0005935,GO:0007096,GO:0008138,GO:0030428,GO:0030448,GO:0042149,GO:0051256,GO:0051321,GO:0071850,GO:0072686	mitotic cell cycle|septum digestion after cytokinesis|spindle pole|invasive growth in response to glucose limitation|protein serine/threonine phosphatase activity|protein tyrosine phosphatase activity|nucleus|nucleolus|cytoplasm|centrosome|spindle pole body|cellular bud neck|regulation of exit from mitosis|protein tyrosine/serine/threonine phosphatase activity|cell septum|hyphal growth|cellular r…	ko04113,ko04111,ko04110	Meiosis - yeast|Cell cycle - yeast|Cell cycle
B9J08_001870	14339.8	7354.86	21324.8	2.89942	1.53576	2.36075e-18	7.45913e-17	Up	920.058	806.616	854.35	2499.85	2312.24	2194.21	RPS13	40S ribosomal protein S13	GO:0003735,GO:0005840,GO:0006412	structural constituent of ribosome|ribosome|translation	ko03010	Ribosome
B9J08_001871	4749.58	3508.73	5990.43	1.70729	0.77171	1.18485e-05	6.89099e-05	Up	253.205	254.346	255.112	393.617	418.342	395.674	TIF11	Eukaryotic translation initiation factor 1A	GO:0001731,GO:0001732,GO:0003725,GO:0003743,GO:0010494,GO:0016282,GO:0019901,GO:0031369,GO:0033290,GO:0043024	formation of translation preinitiation complex|formation of cytoplasmic translation initiation complex|double-stranded RNA binding|translation initiation factor activity|cytoplasmic stress granule|eukaryotic 43S preinitiation complex|protein kinase binding|translation initiation factor binding|eukaryotic 48S preinitiation complex|ribosomal small subunit binding	ko03013	RNA transport
B9J08_001874	861.066	651.125	1071.01	1.64486	0.71796	0.000107766	0.000507197	Up	32.5278	33.0799	27.9299	54.3116	41.0824	43.7156	YMR262W	Uncharacterized deoxyribonuclease YMR262W	GO:0016888,GO:0046872	endodeoxyribonuclease activity, producing 5'-phosphomonoesters|metal ion binding
B9J08_001877	2431.01	1349.15	3512.87	2.60376	1.3806	2.15947e-14	4.36989e-13	Up	61.61	60.3171	56.6397	145.42	143.658	146.754	YALI0F16005g	Eukaryotic translation initiation factor 3 subunit H	GO:0001732,GO:0003743,GO:0005829,GO:0005852,GO:0008237,GO:0016282,GO:0033290,GO:0042788	formation of cytoplasmic translation initiation complex|translation initiation factor activity|cytosol|eukaryotic translation initiation factor 3 complex|metallopeptidase activity|eukaryotic 43S preinitiation complex|eukaryotic 48S preinitiation complex|polysomal ribosome	ko03013	RNA transport
B9J08_001878	5784.08	3385.01	8183.15	2.41747	1.2735	0.00341818	0.0102946	Up	61.9086	65.8505	71.4603	95.9805	170.321	183.578	KRS1	Lysine--tRNA ligase, cytoplasmic	GO:0003676,GO:0004824,GO:0005524,GO:0005737,GO:0006430	nucleic acid binding|lysine-tRNA ligase activity|ATP binding|cytoplasm|lysyl-tRNA aminoacylation	ko00970	Aminoacyl-tRNA biosynthesis
B9J08_001879	197.219	135.561	258.876	1.90967	0.933321	8.12945e-05	0.000395142	Up	9.25049	7.32323	6.23354	11.9959	15.9766	13.8135	TRM7	tRNA (cytidine(32)/guanosine(34)-2'-O)-methyltransferase	GO:0002128,GO:0002181,GO:0005737,GO:0008175,GO:0030488	tRNA nucleoside ribose methylation|cytoplasmic translation|cytoplasm|tRNA methyltransferase activity|tRNA methylation
B9J08_001880	1037.42	651.023	1423.81	2.18704	1.12898	1.68637e-09	1.89035e-08	Up	49.1232	38.7791	38.8351	85.5017	85.2866	90.1156	RSM10	37S ribosomal protein S10, mitochondrial	GO:0003735,GO:0005739,GO:0005840,GO:0006412	structural constituent of ribosome|mitochondrion|ribosome|translation	ko03010	Ribosome
B9J08_001883	1391.12	817.196	1965.04	2.40461	1.2658	0.00207788	0.00667069	Up	20.4329	18.7545	21.5581	29.855	51.6166	55.3719	DLD1	D-lactate dehydrogenase [cytochrome] 1, mitochondrial	GO:0004458,GO:0005739,GO:0005743,GO:0005758,GO:0008720,GO:0050660,GO:0071949,GO:1903457	D-lactate dehydrogenase (cytochrome) activity|mitochondrion|mitochondrial inner membrane|mitochondrial intermembrane space|D-lactate dehydrogenase activity|flavin adenine dinucleotide binding|FAD binding|lactate catabolic process	ko00620	Pyruvate metabolism
B9J08_001884	679.414	252.855	1105.97	4.37395	2.12894	0.0202013	0.0467746	Up	7.75222	9.29896	10.3733	12.5701	40.0838	54.4632	BIO2	Biotin synthase, mitochondrial	GO:0004076,GO:0005739,GO:0009102,GO:0046872,GO:0051537,GO:0051539	biotin synthase activity|mitochondrion|biotin biosynthetic process|metal ion binding|2 iron, 2 sulfur cluster binding|4 iron, 4 sulfur cluster binding	ko00780	Biotin metabolism
B9J08_001885	6893	2385.04	11401	4.7802	2.25707	2.60326e-27	2.06845e-25	Up	444.972	338.233	391.744	1455.57	1703.91	1790.47	RPL22A	60S ribosomal protein L22-A	GO:0002181,GO:0003735,GO:0022625	cytoplasmic translation|structural constituent of ribosome|cytosolic large ribosomal subunit	ko03010	Ribosome
B9J08_001888	567.362	725.85	408.874	0.563303	-0.828016	2.71701e-05	0.000146215	Down	17.3064	14.8872	14.4174	9.78167	7.05051	8.31955	SPC98	Spindle pole body component SPC98	GO:0000922,GO:0000923,GO:0000928,GO:0000930,GO:0005200,GO:0005634,GO:0005813,GO:0005816,GO:0005822,GO:0005824,GO:0005874,GO:0007020,GO:0007052,GO:0008275,GO:0031122,GO:0043015,GO:0051321,GO:0051415,GO:0090307	spindle pole|equatorial microtubule organizing center|gamma-tubulin small complex, spindle pole body|gamma-tubulin complex|structural constituent of cytoskeleton|nucleus|centrosome|spindle pole body|inner plaque of spindle pole body|outer plaque of spindle pole body|microtubule|microtubule nucleation|mitotic spindle organization|gamma-tubulin small complex|cytoplasmic microtubule organization|gam…
B9J08_001892	962.904	1225.08	700.732	0.571991	-0.805935	1.20018e-05	6.95769e-05	Down	78.515	78.5525	89.1601	40.7971	42.2337	45.3009
B9J08_001895	1376.4	1659.6	1093.19	0.658707	-0.60229	0.000931453	0.00340504	Down	72.5186	66.7461	61.3637	45.9107	40.2251	43.9079	YDL183C	Uncharacterized protein YDL183C	GO:0006813,GO:0031305,GO:1902600	potassium ion transport|integral component of mitochondrial inner membrane|proton transmembrane transport
B9J08_001899	3016.54	3912.05	2121.04	0.54218	-0.883156	0.000314988	0.00131827	Down	34.3865	36.1288	33.5132	9.68654	20.513	22.3689	MLT1	Multiple drug resistance-associated protein-like transporter 1	GO:0000324,GO:0000329,GO:0005524,GO:0005774,GO:0005886,GO:0009267,GO:0009405,GO:0015127,GO:0016020,GO:0016021,GO:0030447,GO:0036170,GO:0036180,GO:0042626,GO:0055085	fungal-type vacuole|fungal-type vacuole membrane|ATP binding|vacuolar membrane|plasma membrane|cellular response to starvation|pathogenesis|bilirubin transmembrane transporter activity|membrane|integral component of membrane|filamentous growth|filamentous growth of a population of unicellular organisms in response to starvation|filamentous growth of a population of unicellular organisms in respon…
B9J08_001905	9688.24	7245.9	12130.6	1.67413	0.743411	0.026099	0.0581257	Up	122.185	112.736	108.741	122.912	205.511	207.293	AFG3	Mitochondrial respiratory chain complexes assembly protein AFG3	GO:0001302,GO:0002181,GO:0004222,GO:0005524,GO:0005743,GO:0005745,GO:0006465,GO:0006508,GO:0008053,GO:0008237,GO:0008270,GO:0016887,GO:0030150,GO:0034622,GO:0034982,GO:0042407,GO:0097002	replicative cell aging|cytoplasmic translation|metalloendopeptidase activity|ATP binding|mitochondrial inner membrane|m-AAA complex|signal peptide processing|proteolysis|mitochondrial fusion|metallopeptidase activity|zinc ion binding|ATPase activity|protein import into mitochondrial matrix|cellular protein-containing complex assembly|mitochondrial protein processing|cristae formation|mitochondria…
B9J08_001906	465.43	635.467	295.393	0.464844	-1.10518	4.24571e-08	3.88149e-07	Down	17.9706	16.5619	16.7151	8.4473	7.39037	6.9918					ko04011	MAPK signaling pathway - yeast
B9J08_001910	11501.4	6898.79	16104.1	2.33434	1.22301	0.00171969	0.00563121	Up	87.8116	109.041	123.917	158.571	276.658	256.371	MSI3	Heat shock protein homolog SSE1	GO:0005524,GO:0005634,GO:0005829,GO:0009405,GO:0035690	ATP binding|nucleus|cytosol|pathogenesis|cellular response to drug	ko04141	Protein processing in endoplasmic reticulum
B9J08_001913	1267.42	577.43	1957.41	3.38987	1.76123	9.25305e-21	3.82219e-19	Up	39.4756	33.9329	34.3129	108.387	115.088	125.888	MBA1	Inner membrane mitoribosome receptor MBA1, mitochondrial	GO:0005743,GO:0007007,GO:0032979,GO:0033617,GO:0034551,GO:0043022,GO:0070131	mitochondrial inner membrane|inner mitochondrial membrane organization|protein insertion into mitochondrial inner membrane from matrix side|mitochondrial respiratory chain complex IV assembly|mitochondrial respiratory chain complex III assembly|ribosome binding|positive regulation of mitochondrial translation
B9J08_001914	212.777	282.302	143.252	0.507442	-0.978685	3.05522e-05	0.000162314	Down	6.84687	6.41159	7.49886	4.11277	3.00215	2.72786	LEE1	Zinc finger protein LEE1	GO:0046872	metal ion binding
B9J08_001915	588.582	447.533	729.631	1.63034	0.705172	0.0178245	0.04211	Up	9.20453	6.84745	6.88077	8.99589	13.2357	13.8648	NOG1	Nucleolar GTP-binding protein 1	GO:0000054,GO:0005525,GO:0005730,GO:0006364,GO:0030687,GO:0042273,GO:1902626	ribosomal subunit export from nucleus|GTP binding|nucleolus|rRNA processing|preribosome, large subunit precursor|ribosomal large subunit biogenesis|assembly of large subunit precursor of preribosome	ko03008	Ribosome biogenesis in eukaryotes
B9J08_001918	2400.15	773.587	4026.71	5.20524	2.37997	1.13327e-22	5.51628e-21	Up	20.8904	17.3149	16.6009	103.946	89.5801	69.5668	AHR1	Adhesion and hyphal regulator 1	GO:0000981,GO:0001403,GO:0003700,GO:0005634,GO:0007155,GO:0008270,GO:0009405,GO:0030447,GO:0035690,GO:0036180,GO:0042149,GO:0043565,GO:0043709,GO:0045944,GO:1900189,GO:1900239,GO:1900443	DNA-binding transcription factor activity, RNA polymerase II-specific|invasive growth in response to glucose limitation|DNA-binding transcription factor activity|nucleus|cell adhesion|zinc ion binding|pathogenesis|filamentous growth|cellular response to drug|filamentous growth of a population of unicellular organisms in response to biotic stimulus|cellular response to glucose starvation|sequence-…
B9J08_001919	529.929	102.666	957.192	9.32333	3.22084	3.73175e-46	1.12015e-43	Up	2.43734	1.742	1.60043	21.1955	18.6818	14.6895
B9J08_001921	2195.15	2728.37	1661.93	0.609128	-0.715182	7.36975e-05	0.000361989	Down	77.1749	77.1049	77.4592	52.0833	43.2451	41.4997	SIS2	Protein SIS2	GO:0003824,GO:0005634,GO:0005737	catalytic activity|nucleus|cytoplasm
B9J08_001922	36599.1	20576.2	52621.9	2.55742	1.35469	1.01031e-14	2.1323e-13	Up	1143.1	1089.6	1159.62	2691.74	2557.26	2800.36	RPL10A	60S ribosomal protein L10a	GO:0000470,GO:0003723,GO:0003735,GO:0006412,GO:0022625	maturation of LSU-rRNA|RNA binding|structural constituent of ribosome|translation|cytosolic large ribosomal subunit	ko03010	Ribosome
B9J08_001923	461.053	299.513	622.593	2.07869	1.05567	1.77816e-07	1.47806e-06	Up	11.3313	11.5112	10.3706	22.9147	21.4873	20.8287	MRM2	rRNA methyltransferase 2, mitochondrial	GO:0005739,GO:0008650,GO:0031167	mitochondrion|rRNA (uridine-2'-O-)-methyltransferase activity|rRNA methylation
B9J08_001928	5996.2	7227.04	4765.36	0.659379	-0.60082	0.000507383	0.00200394	Down	321.353	320.563	314.842	195.47	208.896	194.182	SCS2	Vesicle-associated membrane protein-associated protein SCS2	GO:0000781,GO:0005635,GO:0005783,GO:0005886,GO:0005934,GO:0006348,GO:0008654,GO:0030176,GO:0031965,GO:0032377,GO:0033149,GO:0035091,GO:0042308,GO:0048309,GO:0060304,GO:0061163,GO:0071561,GO:0090158	chromosome, telomeric region|nuclear envelope|endoplasmic reticulum|plasma membrane|cellular bud tip|chromatin silencing at telomere|phospholipid biosynthetic process|integral component of endoplasmic reticulum membrane|nuclear membrane|regulation of intracellular lipid transport|FFAT motif binding|phosphatidylinositol binding|negative regulation of protein import into nucleus|endoplasmic reticul…
B9J08_001932	449.362	679.235	219.489	0.323141	-1.62977	4.7258e-15	1.05076e-13	Down	26.2021	25.681	29.8452	9.95406	7.40405	7.45719
B9J08_001934	1910.92	2360.75	1461.09	0.618907	-0.692206	0.000117764	0.000548045	Down	75.5329	84.5877	94.5577	52.1863	49.1193	46.7487	qa-3	Quinate dehydrogenase	GO:0004764,GO:0009423,GO:0019630,GO:0019632,GO:0030266,GO:0046279	shikimate 3-dehydrogenase (NADP+) activity|chorismate biosynthetic process|quinate metabolic process|shikimate metabolic process|quinate 3-dehydrogenase (NAD+) activity|3,4-dihydroxybenzoate biosynthetic process	ko00400	Phenylalanine, tyrosine and tryptophan biosynthesis
B9J08_001936	427.45	557.899	297.001	0.532357	-0.909534	0.000762132	0.00284575	Down	13.9569	18.501	21.8504	8.37336	10.1948	9.30784	SPBC1683.03c	Uncharacterized MFS-type transporter C1683.03c	GO:0005783,GO:0005886,GO:0006855,GO:0008519,GO:0015696,GO:0016021,GO:0022857,GO:0035445	endoplasmic reticulum|plasma membrane|drug transmembrane transport|ammonium transmembrane transporter activity|ammonium transport|integral component of membrane|transmembrane transporter activity|borate transmembrane transport
B9J08_001937	2134.21	2689.38	1579.03	0.587137	-0.76823	1.90945e-05	0.000106031	Down	116.622	128.871	127.567	75.0104	67.6732	61.149	NIT3	Omega-amidase NIT3	GO:0006528,GO:0006541,GO:0016810,GO:0050152	asparagine metabolic process|glutamine metabolic process|hydrolase activity, acting on carbon-nitrogen (but not peptide) bonds|omega-amidase activity
B9J08_001939	358.39	218.986	497.794	2.27317	1.18471	9.0441e-05	0.000433972	Up	4.21651	3.03172	3.56782	5.84394	9.34479	8.08995	RIX7	Ribosome biogenesis ATPase RIX7	GO:0000055,GO:0005524,GO:0005634,GO:0005730,GO:0016887,GO:0030687,GO:0042254,GO:0042273,GO:0051973,GO:1990275	ribosomal large subunit export from nucleus|ATP binding|nucleus|nucleolus|ATPase activity|preribosome, large subunit precursor|ribosome biogenesis|ribosomal large subunit biogenesis|positive regulation of telomerase activity|preribosome binding	ko03008	Ribosome biogenesis in eukaryotes
B9J08_001940	5359.69	2718.3	8001.09	2.94342	1.55749	4.42116e-11	6.17248e-10	Up	317.176	454.194	635.691	1678.75	1396.06	1135.77	HSP12	12 kDa heat shock protein	GO:0005768,GO:0005829,GO:0005886,GO:0007009,GO:0007155,GO:0008289,GO:0034599,GO:0034605,GO:0071470	endosome|cytosol|plasma membrane|plasma membrane organization|cell adhesion|lipid binding|cellular response to oxidative stress|cellular response to heat|cellular response to osmotic stress
B9J08_001941	937.078	629.848	1244.31	1.97557	0.98227	0.00231498	0.00735316	Up	20.6236	23.0484	22.042	29.9429	43.5773	47.5915	ESF2	Pre-rRNA-processing protein ESF2	GO:0000447,GO:0000472,GO:0000480,GO:0001671,GO:0003723,GO:0005730,GO:0030686,GO:0034462	endonucleolytic cleavage in ITS1 to separate SSU-rRNA from 5.8S rRNA and LSU-rRNA from tricistronic rRNA transcript (SSU-rRNA, 5.8S rRNA, LSU-rRNA)|endonucleolytic cleavage to generate mature 5'-end of SSU-rRNA from (SSU-rRNA, 5.8S rRNA, LSU-rRNA)|endonucleolytic cleavage in 5'-ETS of tricistronic rRNA transcript (SSU-rRNA, 5.8S rRNA, LSU-rRNA)|ATPase activator activity|RNA binding|nucleolus|90S …
B9J08_001945	267.267	140.637	393.896	2.80081	1.48584	4.04245e-11	5.70271e-10	Up	3.71276	3.30314	3.27912	7.33542	9.98475	8.60613	DUS1	tRNA-dihydrouridine(16/17) synthase [NAD(P)(+)]	GO:0006400,GO:0017150,GO:0050660,GO:0102263	tRNA modification|tRNA dihydrouridine synthase activity|flavin adenine dinucleotide binding|tRNA-dihydrouridine17 synthase activity
B9J08_001950	277.102	435.826	118.379	0.27162	-1.88034	0.000179426	0.000797234	Down	7.61485	10.7373	15.7215	2.95024	3.05655	2.53396	SPAC869.04	Putative formamidase C869.04	GO:0004328,GO:0005634,GO:0005829	formamidase activity|nucleus|cytosol	ko00460,ko01200,ko00630,ko00910	Cyanoamino acid metabolism|Carbon metabolism|Glyoxylate and dicarboxylate metabolism|Nitrogen metabolism
B9J08_001951	902.968	1383.49	422.449	0.305351	-1.71146	0.000254677	0.00109121	Down	60.4549	30.8529	35.2926	13.8262	14.5811	8.80213	CSA1	Cell wall protein 1	GO:0005576,GO:0005933,GO:0006879,GO:0009277,GO:0009405,GO:0009986,GO:0030446,GO:0044011,GO:0046658,GO:0046872	extracellular region|cellular bud|cellular iron ion homeostasis|fungal-type cell wall|pathogenesis|cell surface|hyphal cell wall|single-species biofilm formation on inanimate substrate|anchored component of plasma membrane|metal ion binding
B9J08_001955	2546.76	3312.74	1780.78	0.537555	-0.895514	5.94935e-07	4.4337e-06	Down	89.9681	91.8667	90.7368	50.9757	46.1348	40.4492	MCA1	Metacaspase-1	GO:0006915,GO:0008234	apoptotic process|cysteine-type peptidase activity
B9J08_001956	11060.3	15220.3	6900.36	0.453365	-1.14126	1.69087e-06	1.15496e-05	Down	649.233	634.409	856.811	275.415	319.113	321.079	SPS19	Peroxisomal 2,4-dienoyl-CoA reductase SPS19	GO:0005782,GO:0008670,GO:0009062,GO:0030437	peroxisomal matrix|2,4-dienoyl-CoA reductase (NADPH) activity|fatty acid catabolic process|ascospore formation	ko04146	Peroxisome
B9J08_001958	12575.5	17068.5	8082.48	0.473532	-1.07847	0.000348296	0.00144646	Down	306.671	399.754	477.736	160.015	220.345	164.041	SAP9	Candidapepsin-9	GO:0004190,GO:0005576,GO:0006508,GO:0009277,GO:0009405,GO:0009986,GO:0016021,GO:0030163,GO:0031225,GO:0031505,GO:0044406,GO:0046658,GO:0052155	aspartic-type endopeptidase activity|extracellular region|proteolysis|fungal-type cell wall|pathogenesis|cell surface|integral component of membrane|protein catabolic process|anchored component of membrane|fungal-type cell wall organization|adhesion of symbiont to host|anchored component of plasma membrane|modulation by symbiont of host cell-mediated immune response	ko04011	MAPK signaling pathway - yeast
B9J08_001961	1298.13	1609.21	987.059	0.613381	-0.705145	0.000146883	0.000668019	Down	24.8177	22.999	21.5743	16.2131	11.5712	12.1373	NUT1	Mediator of RNA polymerase II transcription subunit 5	GO:0003712,GO:0006357,GO:0016592	transcription coregulator activity|regulation of transcription by RNA polymerase II|mediator complex
B9J08_001967	2969.98	4278.14	1661.82	0.388443	-1.36422	1.38398e-14	2.84321e-13	Down	164.294	181.101	193.106	56.4757	69.6103	69.3076	GLY1	Low-specificity L-threonine aldolase	GO:0005829,GO:0006545,GO:0006567,GO:0008732	cytosol|glycine biosynthetic process|threonine catabolic process|L-allo-threonine aldolase activity	ko00260,ko01230	Glycine, serine and threonine metabolism|Biosynthesis of amino acids
B9J08_001968	7362.61	14344.8	380.363	0.0265157	-5.23701	2.198e-26	1.58344e-24	Down	253.3	344.854	395.806	9.70385	8.61278	6.08813	SPAC922.07c	Putative aldehyde dehydrogenase-like protein C922.07c	GO:0004028,GO:0005634,GO:0005829,GO:0006081,GO:0006598,GO:0019483	3-chloroallyl aldehyde dehydrogenase activity|nucleus|cytosol|cellular aldehyde metabolic process|polyamine catabolic process|beta-alanine biosynthetic process	ko00982,ko00980,ko00350,ko00410,ko00340,ko00010,ko00360	Drug metabolism - cytochrome P450|Metabolism of xenobiotics by cytochrome P450|Tyrosine metabolism|beta-Alanine metabolism|Histidine metabolism|Glycolysis / Gluconeogenesis|Phenylalanine metabolism
B9J08_001969	2440.23	2953.46	1927	0.652454	-0.616053	0.000515028	0.00202378	Down	79.2432	81.4325	77.3384	52.5505	48.23	49.2012
B9J08_001970	554.898	704.299	405.497	0.575745	-0.796498	0.000534447	0.00208342	Down	19.8683	17.3112	17.2538	13.5526	10.9018	5.97294
B9J08_001972	5747.09	7876.17	3618.01	0.459362	-1.1223	2.82253e-10	3.53832e-09	Down	92.2397	79.0704	69.2016	43.2781	31.2103	30.7636	INO80	Chromatin-remodeling ATPase INO80	GO:0000722,GO:0000781,GO:0003677,GO:0005524,GO:0006281,GO:0006348,GO:0006366,GO:0016584,GO:0031011,GO:0042766,GO:0043140,GO:0043486,GO:0043618,GO:0045944,GO:0051983,GO:0060303,GO:0080040	telomere maintenance via recombination|chromosome, telomeric region|DNA binding|ATP binding|DNA repair|chromatin silencing at telomere|transcription by RNA polymerase II|nucleosome positioning|Ino80 complex|nucleosome mobilization|ATP-dependent 3'-5' DNA helicase activity|histone exchange|regulation of transcription from RNA polymerase II promoter in response to stress|positive regulation of tran…
B9J08_001974	20309.7	9814.72	30804.7	3.13862	1.65013	3.8199e-15	8.63552e-14	Up	674.943	596.59	599.412	1574.74	1987.88	1981.92	RPS3	40S ribosomal protein S3	GO:0000056,GO:0002181,GO:0003684,GO:0003723,GO:0003735,GO:0003906,GO:0005634,GO:0006281,GO:0006407,GO:0008534,GO:0022627,GO:0030688,GO:0032357,GO:0034236,GO:0045739	ribosomal small subunit export from nucleus|cytoplasmic translation|damaged DNA binding|RNA binding|structural constituent of ribosome|DNA-(apurinic or apyrimidinic site) endonuclease activity|nucleus|DNA repair|rRNA export from nucleus|oxidized purine nucleobase lesion DNA N-glycosylase activity|cytosolic small ribosomal subunit|preribosome, small subunit precursor|oxidized purine DNA binding|pr…	ko03010	Ribosome
B9J08_001975	2341.89	1563.28	3120.51	1.99614	0.99721	1.29542e-05	7.45382e-05	Up	19.0027	14.5616	15.3186	26.8187	36.6517	27.4776	ADE6	Phosphoribosylformylglycinamidine synthase	GO:0004642,GO:0005524,GO:0005737,GO:0006164,GO:0006189,GO:0006541,GO:0046872	phosphoribosylformylglycinamidine synthase activity|ATP binding|cytoplasm|purine nucleotide biosynthetic process|'de novo' IMP biosynthetic process|glutamine metabolic process|metal ion binding	ko00230	Purine metabolism
B9J08_001976	676.26	475.305	877.214	1.84558	0.884074	3.81104e-06	2.41679e-05	Up	76.097	60.1094	94.5439	142.196	131.978	116.101
B9J08_001977	1129.36	1399.71	858.999	0.613696	-0.704403	0.00132407	0.00457705	Down	41.5105	45.6823	47.9301	36.2046	19.6251	23.562	FMP42	Protein FMP42	GO:0005774,GO:0016021,GO:0055085	vacuolar membrane|integral component of membrane|transmembrane transport
B9J08_001978	607.432	795.093	419.772	0.527953	-0.921517	0.000856682	0.00315518	Down	65.7485	71.6449	64.2836	57.9257	24.3591	24.7724
B9J08_001980	365.528	484.885	246.171	0.507689	-0.977982	0.000544064	0.00211633	Down	46.9607	44.895	36.1415	29.3376	16.0256	14.5192
B9J08_001984	539.083	998.811	79.356	0.0794504	-3.6538	2.98118e-05	0.000158849	Down	17.2129	32.7718	49.3081	2.58684	2.72564	1.86135	LAC12	Lactose permease	GO:0008643,GO:0015293,GO:0016021	carbohydrate transport|symporter activity|integral component of membrane
B9J08_001985	15854.6	30114.1	1595.03	0.0529662	-4.23879	5.56592e-28	5.01211e-26	Down	388.934	489.536	560.436	20.1603	27.0573	25.3677	bglI	Probable beta-glucosidase I	GO:0005576,GO:0008422,GO:0030245,GO:0102483	extracellular region|beta-glucosidase activity|cellulose catabolic process|scopolin beta-glucosidase activity	ko00940,ko00460,ko00500	Phenylpropanoid biosynthesis|Cyanoamino acid metabolism|Starch and sucrose metabolism
B9J08_001987	1808.86	2291.22	1326.51	0.578951	-0.788488	9.15532e-06	5.42392e-05	Down	54.4717	46.7401	43.2677	23.7701	28.0865	25.8071	CYB2	Cytochrome b2, mitochondrial	GO:0004460,GO:0005758,GO:0020037,GO:0046872,GO:0070469	L-lactate dehydrogenase (cytochrome) activity|mitochondrial intermembrane space|heme binding|metal ion binding|respiratory chain	ko00620	Pyruvate metabolism
B9J08_001988	1286.42	956.78	1616.05	1.68905	0.756213	3.90413e-05	0.000202827	Up	53.6321	61.4646	54.8385	89.9369	84.1664	87.1646
B9J08_001991	7046.54	4753.07	9340.01	1.96505	0.974564	0.00200487	0.00646321	Up	151.976	137.897	149.187	205.53	278.017	328.738	NPT1	Nicotinate phosphoribosyltransferase	GO:0000183,GO:0000781,GO:0001302,GO:0004514,GO:0004516,GO:0005634,GO:0005829,GO:0006348,GO:0009435,GO:0019358,GO:0034355	chromatin silencing at rDNA|chromosome, telomeric region|replicative cell aging|nicotinate-nucleotide diphosphorylase (carboxylating) activity|nicotinate phosphoribosyltransferase activity|nucleus|cytosol|chromatin silencing at telomere|NAD biosynthetic process|nicotinate nucleotide salvage|NAD salvage	ko00760	Nicotinate and nicotinamide metabolism
B9J08_001993	3259.97	2443.31	4076.64	1.66849	0.738544	2.58153e-05	0.00013976	Up	118.313	108.117	106.825	186.398	175.366	161.17	COX11	Cytochrome c oxidase assembly protein COX11, mitochondrial	GO:0005507,GO:0005740,GO:0005743,GO:0005758,GO:0005761,GO:0009060,GO:0016021,GO:0034622	copper ion binding|mitochondrial envelope|mitochondrial inner membrane|mitochondrial intermembrane space|mitochondrial ribosome|aerobic respiration|integral component of membrane|cellular protein-containing complex assembly	ko00190	Oxidative phosphorylation
B9J08_001995	1290.41	2114.61	466.214	0.220472	-2.18133	1.24033e-06	8.71458e-06	Down	84.3573	119.392	149.369	26.6418	24.6855	22.8211	GTT1	Glutathione S-transferase 1	GO:0004364,GO:0004602,GO:0005783,GO:0005789,GO:0006749,GO:0010731	glutathione transferase activity|glutathione peroxidase activity|endoplasmic reticulum|endoplasmic reticulum membrane|glutathione metabolic process|protein glutathionylation	ko00982,ko00480,ko00980	Drug metabolism - cytochrome P450|Glutathione metabolism|Metabolism of xenobiotics by cytochrome P450
B9J08_002000	399.938	237.801	562.075	2.36364	1.24101	1.56964e-05	8.88968e-05	Up	5.28755	4.71705	3.49054	7.6936	11.5364	10.6483	NOP9	Nucleolar protein 9	GO:0000056,GO:0000447,GO:0000472,GO:0000480,GO:0003723,GO:0005730,GO:0030686,GO:0030688	ribosomal small subunit export from nucleus|endonucleolytic cleavage in ITS1 to separate SSU-rRNA from 5.8S rRNA and LSU-rRNA from tricistronic rRNA transcript (SSU-rRNA, 5.8S rRNA, LSU-rRNA)|endonucleolytic cleavage to generate mature 5'-end of SSU-rRNA from (SSU-rRNA, 5.8S rRNA, LSU-rRNA)|endonucleolytic cleavage in 5'-ETS of tricistronic rRNA transcript (SSU-rRNA, 5.8S rRNA, LSU-rRNA)|RNA bind…
B9J08_002001	2661.11	1932.88	3389.33	1.75351	0.810249	0.000825972	0.00306085	Up	112.271	106.053	105.345	144.848	180.663	218.809	GTT1	Glutathione S-transferase 1	GO:0004364,GO:0004602,GO:0005783,GO:0005789,GO:0006749,GO:0010731	glutathione transferase activity|glutathione peroxidase activity|endoplasmic reticulum|endoplasmic reticulum membrane|glutathione metabolic process|protein glutathionylation	ko00982,ko00480,ko00980	Drug metabolism - cytochrome P450|Glutathione metabolism|Metabolism of xenobiotics by cytochrome P450
B9J08_002002	698.529	346.498	1050.56	3.03193	1.60024	3.61499e-07	2.8307e-06	Up	8.7409	6.88731	6.59048	16.785	21.5593	25.3422	NOB1	20S-pre-rRNA D-site endonuclease NOB1	GO:0000462,GO:0000469,GO:0004521,GO:0005634,GO:0005730,GO:0005737,GO:0005783,GO:0030490,GO:0030688,GO:0042274,GO:0043248,GO:0046872,GO:0070181	maturation of SSU-rRNA from tricistronic rRNA transcript (SSU-rRNA, 5.8S rRNA, LSU-rRNA)|cleavage involved in rRNA processing|endoribonuclease activity|nucleus|nucleolus|cytoplasm|endoplasmic reticulum|maturation of SSU-rRNA|preribosome, small subunit precursor|ribosomal small subunit biogenesis|proteasome assembly|metal ion binding|small ribosomal subunit rRNA binding	ko03008	Ribosome biogenesis in eukaryotes
B9J08_002003	628.79	862.611	394.968	0.457875	-1.12697	1.36549e-08	1.36373e-07	Down	15.2374	15.0472	14.5036	8.52069	7.15993	4.20384	IRS4	Increased rDNA silencing protein 4	GO:0005509,GO:0006629	calcium ion binding|lipid metabolic process
B9J08_002005	4890.36	6662.27	3118.45	0.468077	-1.09518	6.20011e-10	7.33024e-09	Down	133.039	141.103	129.394	64.5416	56.3278	51.4978	DPL1	Sphingosine-1-phosphate lyase	GO:0001667,GO:0005783,GO:0006665,GO:0008117,GO:0009267,GO:0016831,GO:0019722,GO:0019752,GO:0030149,GO:0030170,GO:0032541,GO:0042802,GO:0097038	ameboidal-type cell migration|endoplasmic reticulum|sphingolipid metabolic process|sphinganine-1-phosphate aldolase activity|cellular response to starvation|carboxy-lyase activity|calcium-mediated signaling|carboxylic acid metabolic process|sphingolipid catabolic process|pyridoxal phosphate binding|cortical endoplasmic reticulum|identical protein binding|perinuclear endoplasmic reticulum	ko04071,ko00600	Sphingolipid signaling pathway|Sphingolipid metabolism
B9J08_002007	891.351	679.342	1103.36	1.62416	0.699695	0.000150484	0.000682316	Up	14.3137	12.8741	11.3312	23.2477	17.977	17.7351
B9J08_002009	1417.94	989.203	1846.68	1.86684	0.900597	2.45532e-06	1.62376e-05	Up	20.1378	18.4533	17.9871	27.9432	37.5758	34.0745	LSG1	Large subunit GTPase 1	GO:0000027,GO:0000054,GO:0000747,GO:0003924,GO:0005525,GO:0005737,GO:0005829,GO:0022625,GO:0030437	ribosomal large subunit assembly|ribosomal subunit export from nucleus|conjugation with cellular fusion|GTPase activity|GTP binding|cytoplasm|cytosol|cytosolic large ribosomal subunit|ascospore formation	ko03008	Ribosome biogenesis in eukaryotes
B9J08_002012	5221.35	6447.33	3995.37	0.619693	-0.690374	6.43697e-05	0.000318488	Down	229.83	245.243	272.88	127.993	149.079	169.222
B9J08_002015	675.837	882.248	469.425	0.532078	-0.91029	4.35672e-06	2.73396e-05	Down	26.855	26.2777	26.5381	18.9598	10.2833	11.49
B9J08_002021	602.745	732.061	473.43	0.646709	-0.628812	0.00322224	0.00975337	Down	38.5987	32.9278	31.33	30.7493	16.3029	17.8173
B9J08_002024	1837.51	2507.43	1167.59	0.465652	-1.10268	6.65273e-06	4.02968e-05	Down	48.5327	42.5636	38.433	29.3938	13.9895	14.5616	RPH1	DNA damage-responsive transcriptional repressor RPH1	GO:0000122,GO:0001078,GO:0001227,GO:0003682,GO:0005634,GO:0010507,GO:0016577,GO:0032452,GO:0032454,GO:0032968,GO:0035064,GO:0035097,GO:0043565,GO:0046872,GO:0051864	negative regulation of transcription by RNA polymerase II|proximal promoter DNA-binding transcription repressor activity, RNA polymerase II-specific|DNA-binding transcription repressor activity, RNA polymerase II-specific|chromatin binding|nucleus|negative regulation of autophagy|histone demethylation|histone demethylase activity|histone demethylase activity (H3-K9 specific)|positive regulation o…
B9J08_002032	440.293	732.279	148.307	0.202529	-2.3038	1.38609e-26	1.02105e-24	Down	18.9512	20.8333	18.8184	5.2058	3.4545	2.02709	SPBC13G1.02	Probable mannose-1-phosphate guanyltransferase	GO:0004475,GO:0005525,GO:0005634,GO:0005829,GO:0006486,GO:0009298	mannose-1-phosphate guanylyltransferase activity|GTP binding|nucleus|cytosol|protein glycosylation|GDP-mannose biosynthetic process	ko00520,ko00051	Amino sugar and nucleotide sugar metabolism|Fructose and mannose metabolism
B9J08_002039	2567.59	3828.56	1306.62	0.341283	-1.55096	1.58466e-17	4.5542e-16	Down	223.153	215.175	210.049	84.9355	56.365	68.1886	POF1	Nicotinamide mononucleotide adenylyltransferase	GO:0000309,GO:0001403,GO:0005524,GO:0005634,GO:0005737,GO:0007124,GO:0016887,GO:0030433,GO:0034356	nicotinamide-nucleotide adenylyltransferase activity|invasive growth in response to glucose limitation|ATP binding|nucleus|cytoplasm|pseudohyphal growth|ATPase activity|ubiquitin-dependent ERAD pathway|NAD biosynthesis via nicotinamide riboside salvage pathway	ko00760	Nicotinate and nicotinamide metabolism
B9J08_002040	159.798	113.327	206.27	1.82013	0.864038	0.000986865	0.00357375	Up	2.90406	3.47406	3.45399	4.3151	6.32913	5.95411	SPS22	Sporulation-specific protein 22	GO:0005886,GO:0009277,GO:0030476,GO:0031225,GO:0031505	plasma membrane|fungal-type cell wall|ascospore wall assembly|anchored component of membrane|fungal-type cell wall organization
B9J08_002042	1165.98	628.923	1703.04	2.70786	1.43715	0.00658932	0.0180264	Up	25.2959	18.8109	20.3117	31.9285	57.794	71.6592	At2g30170	Probable protein phosphatase 2C 26	GO:0004721,GO:0009507,GO:0009570,GO:0010027,GO:0035970,GO:0046872,GO:0071482	phosphoprotein phosphatase activity|chloroplast|chloroplast stroma|thylakoid membrane organization|peptidyl-threonine dephosphorylation|metal ion binding|cellular response to light stimulus
B9J08_002043	16383.7	12076.6	20690.9	1.7133	0.776779	9.10006e-06	5.40303e-05	Up	116.266	102.134	97.2799	156.918	180.104	173.796	ARO1	Pentafunctional AROM polypeptide	GO:0003855,GO:0003856,GO:0003866,GO:0004764,GO:0004765,GO:0005524,GO:0005737,GO:0009073,GO:0009423,GO:0046872	3-dehydroquinate dehydratase activity|3-dehydroquinate synthase activity|3-phosphoshikimate 1-carboxyvinyltransferase activity|shikimate 3-dehydrogenase (NADP+) activity|shikimate kinase activity|ATP binding|cytoplasm|aromatic amino acid family biosynthetic process|chorismate biosynthetic process|metal ion binding	ko01230,ko00400	Biosynthesis of amino acids|Phenylalanine, tyrosine and tryptophan biosynthesis
B9J08_002049	493.017	641.69	344.344	0.536621	-0.898024	0.000193854	0.000855714	Down	24.6667	20.3405	23.1448	17.0559	8.95437	8.39809
B9J08_002050	356.423	282.881	429.966	1.51995	0.604025	0.00450234	0.013055	Up	30.1763	27.1301	28.1932	35.1237	46.4244	41.9652	CGI121	EKC/KEOPS complex subunit CGI121	GO:0000781,GO:0005634,GO:0008033	chromosome, telomeric region|nucleus|tRNA processing
B9J08_002052	361.953	503.054	220.852	0.439023	-1.18763	7.69097e-06	4.63259e-05	Down	9.77085	7.76673	6.57621	4.80666	2.54575	2.49056
B9J08_002054	1155.16	891.064	1419.26	1.59277	0.67154	0.00141453	0.00483717	Up	23.7721	18.5978	20.0043	26.0076	32.6194	34.0155	RBA50	RNA polymerase II-associated protein RBA50	GO:0005737,GO:0006366	cytoplasm|transcription by RNA polymerase II
B9J08_002055	1241.17	2001.51	480.836	0.240237	-2.05747	4.81302e-28	4.48358e-26	Down	107.914	90.5925	93.5127	12.5034	24.133	28.1748
B9J08_002064	317.077	423.234	210.92	0.498352	-1.00476	4.3759e-06	2.74281e-05	Down	11.6213	9.66091	9.96345	6.97218	4.36092	4.08283	NUF2	Probable kinetochore protein NUF2	GO:0000777,GO:0005634,GO:0007049,GO:0031262,GO:0051301	condensed chromosome kinetochore|nucleus|cell cycle|Ndc80 complex|cell division
B9J08_002065	3887.65	2977.34	4797.96	1.61149	0.688399	0.000300857	0.00126797	Up	86.3759	75.8832	70.4677	108.474	108.449	136.723	VBA5	Vacuolar basic amino acid transporter 5	GO:0005774,GO:0005886,GO:0005887,GO:0015809,GO:0055085	vacuolar membrane|plasma membrane|integral component of plasma membrane|arginine transport|transmembrane transport
B9J08_002072	24500.6	29868.4	19132.9	0.640574	-0.642564	0.000258545	0.00110516	Down	3374.46	3801.51	3983.2	2733.98	2141.14	1930.52	HHT1	Histone H3.1/H3.2	GO:0000786,GO:0003677,GO:0005634,GO:0046982	nucleosome|DNA binding|nucleus|protein heterodimerization activity
B9J08_002073	11363.6	14542.1	8185.07	0.562853	-0.829171	2.87816e-06	1.87584e-05	Down	2166.24	2489	2220.38	1503	954.154	939.251	hhfB	Histone H4.2	GO:0000786,GO:0003677,GO:0005634,GO:0006334,GO:0046982	nucleosome|DNA binding|nucleus|nucleosome assembly|protein heterodimerization activity
B9J08_002075	522.762	694.117	351.406	0.506263	-0.98204	0.000114464	0.00053499	Down	25.0601	20.3175	20.674	14.6715	7.9876	6.97023	SDS3	Transcriptional regulatory protein SDS3	GO:0000122,GO:0005634,GO:0005829,GO:0006342,GO:0016575,GO:0031939,GO:0033698,GO:0042826,GO:0043709,GO:0045944,GO:0061186,GO:0061188,GO:0061408,GO:0070822,GO:2000217	negative regulation of transcription by RNA polymerase II|nucleus|cytosol|chromatin silencing|histone deacetylation|negative regulation of chromatin silencing at telomere|Rpd3L complex|histone deacetylase binding|cell adhesion involved in single-species biofilm formation|positive regulation of transcription by RNA polymerase II|negative regulation of chromatin silencing at silent mating-type cass…
B9J08_002076	1351.03	874.49	1827.58	2.08988	1.06342	8.32421e-09	8.61604e-08	Up	54.1449	50.6131	46.5707	94.975	105.577	105.443	ppr1	L-azetidine-2-carboxylic acid acetyltransferase	GO:0005634,GO:0005829,GO:0006526,GO:0006562,GO:0046941	nucleus|cytosol|arginine biosynthetic process|proline catabolic process|azetidine-2-carboxylic acid acetyltransferase activity
B9J08_002078	2871.27	1408.25	4334.28	3.07778	1.62189	3.17067e-05	0.000167624	Up	11.6856	8.76831	8.44284	19.815	34.7343	28.8879	URA2	Protein URA2	GO:0000050,GO:0004070,GO:0004087,GO:0004088,GO:0004151,GO:0005524,GO:0005737,GO:0006207,GO:0006228,GO:0006526,GO:0006541,GO:0016021,GO:0016597,GO:0019240,GO:0044205,GO:0045984,GO:0046872,GO:0070409	urea cycle|aspartate carbamoyltransferase activity|carbamoyl-phosphate synthase (ammonia) activity|carbamoyl-phosphate synthase (glutamine-hydrolyzing) activity|dihydroorotase activity|ATP binding|cytoplasm|'de novo' pyrimidine nucleobase biosynthetic process|UTP biosynthetic process|arginine biosynthetic process|glutamine metabolic process|integral component of membrane|amino acid binding|citrul…	ko00250,ko00240	Alanine, aspartate and glutamate metabolism|Pyrimidine metabolism
B9J08_002080	4884.37	3455.83	6312.91	1.82674	0.869274	6.19731e-07	4.59946e-06	Up	47.7542	40.2425	36.9971	79.4263	59.436	72.5887	TRK2	Low-affinity potassium transport protein	GO:0005886,GO:0005887,GO:0008324,GO:0015079,GO:0030007,GO:0042391,GO:0140107,GO:1990573	plasma membrane|integral component of plasma membrane|cation transmembrane transporter activity|potassium ion transmembrane transporter activity|cellular potassium ion homeostasis|regulation of membrane potential|high-affinity potassium ion transmembrane transporter activity|potassium ion import across plasma membrane
B9J08_002082	3917.29	5001.99	2832.59	0.566293	-0.820379	8.59346e-06	5.13611e-05	Down	148.758	135.824	152.154	106.497	79.7168	55.2262	MLF3	Protein MLF3	GO:0005737,GO:0030950	cytoplasm|establishment or maintenance of actin cytoskeleton polarity
B9J08_002083	2458.7	2999.91	1917.48	0.639179	-0.645708	0.000306687	0.00128952	Down	38.8935	35.2463	35.3534	25.0854	20.5275	21.6637	TSC11	Target of rapamycin complex 2 subunit TSC11	GO:0001558,GO:0005085,GO:0005774,GO:0005886,GO:0008047,GO:0030010,GO:0030148,GO:0030950,GO:0031505,GO:0031532,GO:0031929,GO:0031932,GO:0032956,GO:0042325,GO:0051897	regulation of cell growth|guanyl-nucleotide exchange factor activity|vacuolar membrane|plasma membrane|enzyme activator activity|establishment of cell polarity|sphingolipid biosynthetic process|establishment or maintenance of actin cytoskeleton polarity|fungal-type cell wall organization|actin cytoskeleton reorganization|TOR signaling|TORC2 complex|regulation of actin cytoskeleton organization|re…	ko04150	mTOR signaling pathway
B9J08_002086	711.037	1025.94	396.138	0.386124	-1.37286	3.13034e-12	4.94539e-11	Down	35.6613	30.8426	32.5439	15.4542	10.7862	9.69697
B9J08_002090	1066.27	818.839	1313.71	1.60435	0.681991	0.00351535	0.010511	Up	16.4495	14.7337	15.7517	18.8558	24.6255	27.4213	YND1	Golgi apyrase	GO:0000139,GO:0005524,GO:0006486,GO:0006665,GO:0016020,GO:0016021,GO:0017110,GO:0017111,GO:0102485,GO:0102486,GO:0102487,GO:0102488,GO:0102489,GO:0102490,GO:0102491	Golgi membrane|ATP binding|protein glycosylation|sphingolipid metabolic process|membrane|integral component of membrane|nucleoside-diphosphatase activity|nucleoside-triphosphatase activity|dATP phosphohydrolase activity|dCTP phosphohydrolase activity|dUTP phosphohydrolase activity|dTTP phosphohydrolase activity|GTP phosphohydrolase activity|8-oxo-dGTP phosphohydrolase activity|dGTP phosphohydrola…
B9J08_002097	842.196	594.623	1089.77	1.83271	0.873976	2.28664e-05	0.000125301	Up	18.2371	19.6443	16.389	26.1363	32.7531	34.0612	SPAC17C9.06	SAM50-like protein SPAC17C9.06	GO:0001401,GO:0005739,GO:0016021,GO:0045040	mitochondrial sorting and assembly machinery complex|mitochondrion|integral component of membrane|protein import into mitochondrial outer membrane
B9J08_002108	15035.4	8440.17	21630.6	2.56282	1.35773	0.000142972	0.000652429	Up	366.758	326.505	254.713	1081.03	632.461	622.997	FTR1	Plasma membrane iron permease	GO:0005381,GO:0005886,GO:0015093,GO:0033215,GO:0033573,GO:0034755,GO:1901684	iron ion transmembrane transporter activity|plasma membrane|ferrous iron transmembrane transporter activity|iron assimilation by reduction and transport|high-affinity iron permease complex|iron ion transmembrane transport|arsenate ion transmembrane transport
B9J08_002109	31564.1	10539.7	52588.4	4.98954	2.31891	1.91678e-23	1.03564e-21	Up	160.626	150.165	156.205	677.317	860.239	668.304	ENG1	Endo-1,3(4)-beta-glucanase 1	GO:0000920,GO:0004338,GO:0005576,GO:0005618,GO:0008152,GO:0009986,GO:0042973,GO:0052861,GO:0052862	septum digestion after cytokinesis|glucan exo-1,3-beta-glucosidase activity|extracellular region|cell wall|metabolic process|cell surface|glucan endo-1,3-beta-D-glucosidase activity|glucan endo-1,3-beta-glucanase activity, C-3 substituted reducing group|glucan endo-1,4-beta-glucanase activity, C-3 substituted reducing group
B9J08_002110	483.14	272.137	694.142	2.55071	1.3509	0.00313486	0.00950485	Up	7.55403	7.22733	6.14208	10.9896	17.3868	21.7035	SIT1	Siderophore iron transporter 1	GO:0005768,GO:0005774,GO:0005886,GO:0005887,GO:0006811,GO:0006879,GO:0010008,GO:0015343,GO:0015344,GO:0015891,GO:0031410,GO:0055085	endosome|vacuolar membrane|plasma membrane|integral component of plasma membrane|ion transport|cellular iron ion homeostasis|endosome membrane|siderophore transmembrane transporter activity|siderophore uptake transmembrane transporter activity|siderophore transport|cytoplasmic vesicle|transmembrane transport
B9J08_002112	2343.63	1548.07	3139.19	2.02781	1.01992	1.38575e-08	1.38141e-07	Up	197.195	180.86	196.898	322.087	363.747	354.413	TIM9	Mitochondrial import inner membrane translocase subunit TIM9	GO:0008565,GO:0042719,GO:0042721,GO:0045039,GO:0046872,GO:0051082	protein transporter activity|mitochondrial intermembrane space protein transporter complex|TIM22 mitochondrial import inner membrane insertion complex|protein import into mitochondrial inner membrane|metal ion binding|unfolded protein binding
B9J08_002115	3852.48	1910.62	5794.33	3.03269	1.6006	9.10376e-16	2.22568e-14	Up	30.3336	34.8833	32.0062	78.6942	98.0523	96.9486	YHR020W	Putative proline--tRNA ligase YHR020W	GO:0002161,GO:0004827,GO:0005524,GO:0005737,GO:0006433,GO:0017101	aminoacyl-tRNA editing activity|proline-tRNA ligase activity|ATP binding|cytoplasm|prolyl-tRNA aminoacylation|aminoacyl-tRNA synthetase multienzyme complex	ko00970	Aminoacyl-tRNA biosynthesis
B9J08_002116	5752.41	4118.94	7385.88	1.79315	0.842496	1.17329e-05	6.83851e-05	Up	101.195	95.9633	96.4792	140.112	178.854	179.586	DED81	Asparagine--tRNA ligase, cytoplasmic	GO:0003676,GO:0004816,GO:0005524,GO:0005737,GO:0006421	nucleic acid binding|asparagine-tRNA ligase activity|ATP binding|cytoplasm|asparaginyl-tRNA aminoacylation	ko00970	Aminoacyl-tRNA biosynthesis
B9J08_002119	239.615	297.621	181.609	0.610202	-0.712642	0.0013675	0.00470014	Down	7.33539	6.88853	7.53404	4.06054	3.50584	4.43772
B9J08_002120	284.257	167.434	401.081	2.39546	1.2603	0.000852158	0.00314557	Up	3.87826	2.28357	2.93138	4.63699	7.6578	7.77439	ENP2	Ribosome biogenesis protein ENP2	GO:0000462,GO:0005730,GO:0032040,GO:0042274	maturation of SSU-rRNA from tricistronic rRNA transcript (SSU-rRNA, 5.8S rRNA, LSU-rRNA)|nucleolus|small-subunit processome|ribosomal small subunit biogenesis
B9J08_002124	2787.59	1631.94	3943.24	2.41629	1.27279	1.45372e-12	2.38013e-11	Up	40.707	32.234	35.488	76.7861	85.6117	84.5222	DED1	ATP-dependent RNA helicase DED1	GO:0003743,GO:0004386,GO:0005524,GO:0005737	translation initiation factor activity|helicase activity|ATP binding|cytoplasm
B9J08_002126	2827.13	2011.31	3642.96	1.81124	0.856976	1.10702e-06	7.84938e-06	Up	58.5729	53.2115	46.1744	102.548	91.338	79.8795	GDA1	Guanosine-diphosphatase	GO:0000139,GO:0004382,GO:0005794,GO:0006486,GO:0006493,GO:0009272,GO:0016021,GO:0030447,GO:0036178,GO:0036187,GO:0036244	Golgi membrane|guanosine-diphosphatase activity|Golgi apparatus|protein glycosylation|protein O-linked glycosylation|fungal-type cell wall biogenesis|integral component of membrane|filamentous growth|filamentous growth of a population of unicellular organisms in response to neutral pH|cell growth mode switching, budding to filamentous|cellular response to neutral pH
B9J08_002127	447.742	255.014	640.47	2.51151	1.32855	8.40212e-09	8.68005e-08	Up	4.01218	3.31411	3.22529	6.94977	9.53784	8.09492	IFH1	Transcriptional regulator IFH1	GO:0003712,GO:0005634,GO:0009303,GO:0044212,GO:0045944,GO:0060962	transcription coregulator activity|nucleus|rRNA transcription|transcription regulatory region DNA binding|positive regulation of transcription by RNA polymerase II|regulation of ribosomal protein gene transcription by RNA polymerase II
B9J08_002135	509.298	307.511	711.085	2.31239	1.20939	0.0124978	0.0309751	Up	5.22055	4.01632	4.4635	5.68596	13.2054	10.6141	UTP13	U3 small nucleolar RNA-associated protein 13	GO:0000447,GO:0000462,GO:0000472,GO:0000480,GO:0005654,GO:0005730,GO:0030515,GO:0031167,GO:0032040,GO:0034388	endonucleolytic cleavage in ITS1 to separate SSU-rRNA from 5.8S rRNA and LSU-rRNA from tricistronic rRNA transcript (SSU-rRNA, 5.8S rRNA, LSU-rRNA)|maturation of SSU-rRNA from tricistronic rRNA transcript (SSU-rRNA, 5.8S rRNA, LSU-rRNA)|endonucleolytic cleavage to generate mature 5'-end of SSU-rRNA from (SSU-rRNA, 5.8S rRNA, LSU-rRNA)|endonucleolytic cleavage in 5'-ETS of tricistronic rRNA transc…	ko03008	Ribosome biogenesis in eukaryotes
B9J08_002136	1949.83	2530.31	1369.34	0.541174	-0.885836	1.5959e-06	1.09703e-05	Down	96.8195	81.2079	88.573	58.474	45.6672	31.5964	WOR2	White-opaque regulator 2	GO:0000978,GO:0000982,GO:0005634,GO:0008270,GO:0009405,GO:0030447,GO:0036166,GO:0045944,GO:0070783,GO:0070785,GO:1900241	RNA polymerase II proximal promoter sequence-specific DNA binding|transcription factor activity, RNA polymerase II proximal promoter sequence-specific DNA binding|nucleus|zinc ion binding|pathogenesis|filamentous growth|phenotypic switching|positive regulation of transcription by RNA polymerase II|growth of unicellular organism as a thread of attached cells|negative regulation of growth of unicel…
B9J08_002138	1403.52	813.026	1994.01	2.45257	1.2943	0.00114891	0.00408123	Up	39.801	35.4826	38.4008	62.7062	93.2697	94.4112	GIR2	Protein GIR2	GO:0001933,GO:0002181,GO:0004860,GO:0005844,GO:0031333,GO:0034198,GO:1903833	negative regulation of protein phosphorylation|cytoplasmic translation|protein kinase inhibitor activity|polysome|negative regulation of protein complex assembly|cellular response to amino acid starvation|positive regulation of cellular response to amino acid starvation
B9J08_002139	3817.67	1953.95	5681.39	2.90764	1.53985	5.13899e-05	0.000260224	Up	75.9203	59.5587	57.3552	125.233	182.06	201.268	NBP2	NAP1-binding protein 2	GO:0000188,GO:0005737,GO:0030674,GO:0043409	inactivation of MAPK activity|cytoplasm|protein binding, bridging|negative regulation of MAPK cascade
B9J08_002141	12912.8	6861.62	18963.9	2.76377	1.46664	2.20465e-08	2.11952e-07	Up	428.51	407.325	345.616	920.245	957.861	1238.07
B9J08_002143	4279.03	6064.64	2493.41	0.411138	-1.28231	6.05299e-10	7.18776e-09	Down	429.71	478.669	580.594	192.045	202.461	176.219		Putative peroxisomal peroxiredoxin	GO:0004601,GO:0005623,GO:0045454,GO:0051920	peroxidase activity|cell|cell redox homeostasis|peroxiredoxin activity	ko04122	Sulfur relay system
B9J08_002146	15805.1	9199.86	22410.4	2.43595	1.28449	0.000504644	0.00199604	Up	92.2661	92.4483	78.4856	140.805	221.433	240.058	YCF1	Metal resistance protein YCF1	GO:0000324,GO:0000329,GO:0005524,GO:0005774,GO:0006749,GO:0010038,GO:0015127,GO:0015431,GO:0015723,GO:0016020,GO:0016021,GO:0042144,GO:0042626,GO:0045454,GO:0046686,GO:0055085	fungal-type vacuole|fungal-type vacuole membrane|ATP binding|vacuolar membrane|glutathione metabolic process|response to metal ion|bilirubin transmembrane transporter activity|glutathione S-conjugate-exporting ATPase activity|bilirubin transport|membrane|integral component of membrane|vacuole fusion, non-autophagic|ATPase activity, coupled to transmembrane movement of substances|cell redox homeos…
B9J08_002147	2148.57	2627.69	1669.46	0.635334	-0.654413	0.0010432	0.00375259	Down	43.2871	42.4521	40.632	35.5337	21.5784	20.3755	SEC1	Protein transport protein SEC1	GO:0000149,GO:0005886,GO:0005934,GO:0005935,GO:0006887,GO:0006904,GO:0015031,GO:0031340	SNARE binding|plasma membrane|cellular bud tip|cellular bud neck|exocytosis|vesicle docking involved in exocytosis|protein transport|positive regulation of vesicle fusion
B9J08_002151	967.796	1214.58	721.014	0.593633	-0.752356	7.42196e-05	0.000363892	Down	21.5702	18.0233	16.3456	12.8293	9.18143	9.83691	DAP2	Dipeptidyl aminopeptidase B	GO:0000329,GO:0004252,GO:0008239,GO:0016021,GO:0016485	fungal-type vacuole membrane|serine-type endopeptidase activity|dipeptidyl-peptidase activity|integral component of membrane|protein processing
B9J08_002152	11346	7344.83	15347.2	2.08953	1.06318	9.87148e-10	1.14454e-08	Up	642.955	624.373	742.492	1401.31	1257.1	1292.58	KLLA0C12716g	Translationally-controlled tumor protein homolog	GO:0002181,GO:0005739,GO:0005829,GO:0005874,GO:0010494,GO:0034599,GO:0043023,GO:0043024	cytoplasmic translation|mitochondrion|cytosol|microtubule|cytoplasmic stress granule|cellular response to oxidative stress|ribosomal large subunit binding|ribosomal small subunit binding
B9J08_002153	360.587	220.86	500.314	2.26529	1.1797	1.98537e-08	1.91553e-07	Up	7.13753	5.43542	6.2643	13.4644	16.065	13.7419	TRM13	tRNA:m(4)X modification enzyme TRM13	GO:0005730,GO:0005737,GO:0046872,GO:0106050	nucleolus|cytoplasm|metal ion binding|tRNA 2'-O-methyltransferase activity
B9J08_002154	429.302	202.608	655.996	3.23775	1.69499	6.57833e-11	8.97544e-10	Up	4.10905	3.29376	3.808	9.42651	13.6085	11.0112	bud22	Protein bud22	GO:0005634,GO:0005730,GO:0030490,GO:0030686,GO:0042274	nucleus|nucleolus|maturation of SSU-rRNA|90S preribosome|ribosomal small subunit biogenesis
B9J08_002168	5790.67	9624.27	1957.06	0.203346	-2.29799	3.06384e-36	5.33997e-34	Down	246.905	262.55	281.633	54.9052	57.0903	39.899	MPH3	Alpha-glucosides permease MPH3	GO:0000023,GO:0005886,GO:0008643,GO:0016021,GO:0022857	maltose metabolic process|plasma membrane|carbohydrate transport|integral component of membrane|transmembrane transporter activity
B9J08_002173	8709.8	15124.3	2295.29	0.151761	-2.72012	4.97205e-16	1.24949e-14	Down	153.749	218.693	212.253	28.2887	35.2889	21.051	ENA5	Sodium transport ATPase 5	GO:0005524,GO:0005886,GO:0006814,GO:0008553,GO:0008554,GO:0015662,GO:0016021,GO:0055085	ATP binding|plasma membrane|sodium ion transport|proton-exporting ATPase activity, phosphorylative mechanism|sodium-exporting ATPase activity, phosphorylative mechanism|ATPase activity, coupled to transmembrane movement of ions, phosphorylative mechanism|integral component of membrane|transmembrane transport
B9J08_002174	3097.66	2171.34	4023.98	1.85323	0.890039	4.88084e-07	3.70508e-06	Up	45.2726	40.5353	38.2038	74.5482	72.615	69.1955	arm1	N-terminal acetyltransferase B complex subunit arm1	GO:0003779,GO:0005737,GO:0005829,GO:0006479,GO:0017196,GO:0031416,GO:0051604,GO:1903475	actin binding|cytoplasm|cytosol|protein methylation|N-terminal peptidyl-methionine acetylation|NatB complex|protein maturation|mitotic actomyosin contractile ring assembly
B9J08_002175	530.683	424.231	637.135	1.50186	0.586749	0.00318561	0.00965331	Up	115.892	112.024	112.751	148.634	166.217	175.339
B9J08_002178	1709.32	559.417	2859.22	5.11106	2.35362	6.63075e-36	1.11956e-33	Up	10.0809	8.12994	8.61934	46.5903	44.8205	36.8027	ROD1	Protein ROD1	GO:0000754,GO:0002092,GO:0005886,GO:0031625,GO:0042493,GO:0070086,GO:0071333	adaptation of signaling pathway by response to pheromone involved in conjugation with cellular fusion|positive regulation of receptor internalization|plasma membrane|ubiquitin protein ligase binding|response to drug|ubiquitin-dependent endocytosis|cellular response to glucose stimulus
B9J08_002185	30902.8	22082	39723.6	1.79892	0.847129	1.18496e-06	8.35814e-06	Up	723.439	686.631	675.884	1118.04	1177.12	1214.87	ARO3	Phospho-2-dehydro-3-deoxyheptonate aldolase, phenylalanine-inhibited	GO:0003849,GO:0009073,GO:0009423	3-deoxy-7-phosphoheptulonate synthase activity|aromatic amino acid family biosynthetic process|chorismate biosynthetic process	ko01230,ko02024,ko00400	Biosynthesis of amino acids|Quorum sensing|Phenylalanine, tyrosine and tryptophan biosynthesis
B9J08_002189	1277.47	1554.69	1000.25	0.643378	-0.636261	0.000674437	0.00254291	Down	78.8681	74.9249	80.7695	59.2105	42.6725	41.1638	YMR130W	Uncharacterized protein YMR130W	GO:0016787	hydrolase activity
B9J08_002202	635.121	1177.53	92.7113	0.0787337	-3.66688	0.0201031	0.0465968	Down	7.87965	24.0591	57.9187	1.58714	2.3712	2.71095	PHO89	Phosphate permease PHO89	GO:0005315,GO:0005886,GO:0005887,GO:0006817,GO:0015319,GO:0035435,GO:0042802,GO:0055085	inorganic phosphate transmembrane transporter activity|plasma membrane|integral component of plasma membrane|phosphate ion transport|sodium:inorganic phosphate symporter activity|phosphate ion transmembrane transport|identical protein binding|transmembrane transport
B9J08_002205	318.522	469.889	167.155	0.355733	-1.49113	1.00126e-11	1.50273e-10	Down	18.3578	17.3464	18.4591	7.92809	5.37394	5.12897
B9J08_002211	367.244	236.102	498.386	2.11089	1.07785	0.000387473	0.0015884	Up	5.37896	3.96026	5.19425	7.83602	12.0295	8.84262	SAS10	Something about silencing protein 10	GO:0000447,GO:0000462,GO:0000472,GO:0000480,GO:0005634,GO:0005654,GO:0005730,GO:0007049,GO:0031167,GO:0032040,GO:0042802	endonucleolytic cleavage in ITS1 to separate SSU-rRNA from 5.8S rRNA and LSU-rRNA from tricistronic rRNA transcript (SSU-rRNA, 5.8S rRNA, LSU-rRNA)|maturation of SSU-rRNA from tricistronic rRNA transcript (SSU-rRNA, 5.8S rRNA, LSU-rRNA)|endonucleolytic cleavage to generate mature 5'-end of SSU-rRNA from (SSU-rRNA, 5.8S rRNA, LSU-rRNA)|endonucleolytic cleavage in 5'-ETS of tricistronic rRNA transc…
B9J08_002219	2669.56	1870.42	3468.7	1.8545	0.891033	5.04626e-07	3.81328e-06	Up	46.8793	38.1242	46.4973	78.9073	86.8406	66.7245	MIG1	Regulatory protein MIG1	GO:0003677,GO:0005634,GO:0005975,GO:0046872	DNA binding|nucleus|carbohydrate metabolic process|metal ion binding
B9J08_002231	662531	807193	517870	0.641569	-0.640325	0.000205211	0.000900693	Down	17641.7	18487.4	17087.3	11771.9	10721.8	10278.7	PDC1	Pyruvate decarboxylase	GO:0000287,GO:0004737,GO:0005829,GO:0006090,GO:0030976	magnesium ion binding|pyruvate decarboxylase activity|cytosol|pyruvate metabolic process|thiamine pyrophosphate binding	ko00010	Glycolysis / Gluconeogenesis
B9J08_002233	3838.51	1694.07	5982.95	3.53171	1.82037	4.39564e-24	2.52656e-22	Up	33.1273	24.2324	24.2343	98.746	86.9946	86.7053	TMA108	Protein TMA108	GO:0005737,GO:0005854,GO:0006508,GO:0008270,GO:0042254,GO:0042277,GO:0043023,GO:0043024,GO:0043171,GO:0070006,GO:1990593,GO:2000765	cytoplasm|nascent polypeptide-associated complex|proteolysis|zinc ion binding|ribosome biogenesis|peptide binding|ribosomal large subunit binding|ribosomal small subunit binding|peptide catabolic process|metalloaminopeptidase activity|nascent polypeptide-associated complex binding|regulation of cytoplasmic translation
B9J08_002239	62.5625	83.8098	41.3152	0.492964	-1.02045	0.00201805	0.00650107	Down	2.07499	2.00311	2.78134	1.00209	0.784141	1.27253	LAC12	Lactose permease	GO:0008643,GO:0015293,GO:0016021	carbohydrate transport|symporter activity|integral component of membrane
B9J08_002240	68.9702	85.3332	52.6072	0.616492	-0.697846	0.0247308	0.0555595	Down	1.12343	1.57224	1.32231	0.617514	0.79711	0.911225	bglI	Probable beta-glucosidase I	GO:0005576,GO:0008422,GO:0030245,GO:0102483	extracellular region|beta-glucosidase activity|cellulose catabolic process|scopolin beta-glucosidase activity	ko00940,ko00460,ko00500	Phenylpropanoid biosynthesis|Cyanoamino acid metabolism|Starch and sucrose metabolism
B9J08_002244	1026.2	1239.45	812.942	0.655889	-0.608477	0.00133974	0.0046194	Down	109.45	100.562	105.76	71.3671	60.7468	52.4806
B9J08_002245	23266.3	8186.55	38346	4.68402	2.22775	0.0348303	0.0745594	Up	307.46	298.339	355.669	422.829	1491.91	2347.99	YML131W	Uncharacterized membrane protein YML131W	GO:0016021,GO:0016491	integral component of membrane|oxidoreductase activity
B9J08_002248	5793.51	4256.03	7330.99	1.7225	0.784501	6.44874e-06	3.92371e-05	Up	195.809	165.787	179.194	313.524	252.597	297.135
B9J08_002250	2416.94	4431.89	401.985	0.0907029	-3.46271	7.32593e-08	6.47823e-07	Down	191.846	103.078	95.6232	21.4869	7.7227	4.96284	ecdD	Major facilitator-type transporter ecdD	GO:0005886,GO:0016021,GO:0022857	plasma membrane|integral component of membrane|transmembrane transporter activity
B9J08_002251	297.853	488.935	106.77	0.218373	-2.19513	5.34674e-18	1.60491e-16	Down	11.0276	13.7624	14.4092	3.0835	2.66454	2.48001	HGT1	High-affinity glucose transporter	GO:0005355,GO:0005886,GO:0016021,GO:0030447,GO:0034605,GO:0035690,GO:0036168,GO:0036178,GO:0036244,GO:0045916,GO:1904659	glucose transmembrane transporter activity|plasma membrane|integral component of membrane|filamentous growth|cellular response to heat|cellular response to drug|filamentous growth of a population of unicellular organisms in response to heat|filamentous growth of a population of unicellular organisms in response to neutral pH|cellular response to neutral pH|negative regulation of complement activa…
B9J08_002253	1357.99	1819.02	896.966	0.493103	-1.02004	3.28702e-08	3.04628e-07	Down	102.136	111.382	119.762	62.0783	43.2095	50.1496	PABN1	Polyadenylate-binding protein 1	GO:0003723,GO:0005737,GO:0006397,GO:0016607	RNA binding|cytoplasm|mRNA processing|nuclear speck	ko03015	mRNA surveillance pathway
B9J08_002254	2797.53	4248.77	1346.29	0.316865	-1.65806	1.61021e-11	2.33243e-10	Down	218.091	253.899	300.333	83.2718	66.8406	74.7914	AN10108	Uncharacterized protein AN0679	GO:0048037	cofactor binding
B9J08_002259	819.686	1170.59	468.787	0.400472	-1.32023	9.87676e-12	1.48647e-10	Down	20.5698	18.5363	19.2075	10.2444	6.37489	6.12883	SNF3	High-affinity glucose transporter SNF3	GO:0005351,GO:0005355,GO:0005536,GO:0005886,GO:0005887,GO:0007165,GO:0008645,GO:0010255,GO:0015755,GO:0015761,GO:0045835,GO:0051594,GO:1904659	carbohydrate:proton symporter activity|glucose transmembrane transporter activity|glucose binding|plasma membrane|integral component of plasma membrane|signal transduction|hexose transmembrane transport|glucose mediated signaling pathway|fructose transmembrane transport|mannose transmembrane transport|negative regulation of meiotic nuclear division|detection of glucose|glucose transmembrane trans…	ko04113	Meiosis - yeast
B9J08_002261	9400.57	11844.7	6956.49	0.58731	-0.767806	8.73766e-06	5.21077e-05	Down	1137.95	1054.12	1155.74	619.827	668.149	594.641	NCE102	Non-classical export protein 102	GO:0005886,GO:0007009,GO:0007015,GO:0009405,GO:0015031,GO:0016021,GO:0030036,GO:0032126,GO:0035838,GO:0045121,GO:0070941,GO:0072659	plasma membrane|plasma membrane organization|actin filament organization|pathogenesis|protein transport|integral component of membrane|actin cytoskeleton organization|eisosome|growing cell tip|membrane raft|eisosome assembly|protein localization to plasma membrane
B9J08_002262	382.115	188.685	575.546	3.05031	1.60895	0.0101595	0.0258559	Up	4.26997	1.92754	1.8096	11.5228	8.49581	3.93276	KRE6	Beta-glucan synthesis-associated protein KRE6	GO:0000139,GO:0004553,GO:0005975,GO:0016021,GO:0071555	Golgi membrane|hydrolase activity, hydrolyzing O-glycosyl compounds|carbohydrate metabolic process|integral component of membrane|cell wall organization
B9J08_002266	247.14	342.513	151.767	0.443098	-1.1743	1.75411e-07	1.4671e-06	Down	19.2235	18.0309	19.7527	8.79625	9.85073	7.06172	TRY4	Transcriptional regulator of yeast form adherence 4	GO:0003676,GO:0005634,GO:0006357,GO:0007155,GO:0010811,GO:0044011,GO:0046872,GO:1900189	nucleic acid binding|nucleus|regulation of transcription by RNA polymerase II|cell adhesion|positive regulation of cell-substrate adhesion|single-species biofilm formation on inanimate substrate|metal ion binding|positive regulation of cell adhesion involved in single-species biofilm formation
B9J08_002271	421.66	331.576	511.744	1.54337	0.62608	0.00218555	0.00697491	Up	11.1482	10.8683	9.23342	14.9775	15.9281	15.1457	nep2	NEDD8-specific protease 2	GO:0000338,GO:0005634,GO:0005737,GO:0019784,GO:0051321	protein deneddylation|nucleus|cytoplasm|NEDD8-specific protease activity|meiotic cell cycle
B9J08_002274	811.045	1367.32	254.774	0.186331	-2.42406	1.23066e-14	2.56728e-13	Down	31.8808	43.3486	44.8269	9.01848	6.63183	5.15296	fnx2	Vacuolar membrane amino acid uptake transporter fnx2	GO:0000324,GO:0000329,GO:0005737,GO:0015174,GO:0015182,GO:0015188,GO:0015189,GO:0015802,GO:0055085,GO:0071627,GO:0090517,GO:1903714,GO:1990591	fungal-type vacuole|fungal-type vacuole membrane|cytoplasm|basic amino acid transmembrane transporter activity|L-asparagine transmembrane transporter activity|L-isoleucine transmembrane transporter activity|L-lysine transmembrane transporter activity|basic amino acid transport|transmembrane transport|integral component of fungal-type vacuolar membrane|L-lysine transmembrane import into vacuole|is…
B9J08_002275	1506.55	1837.09	1176.01	0.640147	-0.643525	0.000483063	0.00192335	Down	91.4912	84.4481	85.9388	60.6133	48.7948	46.2205	NUS1	Dehydrodolichyl diphosphate synthase complex subunit NUS1	GO:0005783,GO:0005789,GO:0005811,GO:0006486,GO:0016021,GO:0016765,GO:0019408,GO:0031965,GO:1904423	endoplasmic reticulum|endoplasmic reticulum membrane|lipid droplet|protein glycosylation|integral component of membrane|transferase activity, transferring alkyl or aryl (other than methyl) groups|dolichol biosynthetic process|nuclear membrane|dehydrodolichyl diphosphate synthase complex	ko00900	Terpenoid backbone biosynthesis
B9J08_002277	17914	10183.7	25644.3	2.51817	1.33237	1.90776e-14	3.88968e-13	Up	1527.25	1342.95	1578.53	3872.63	3557.22	3267.87	RPL35A	60S ribosomal protein L35-A	GO:0000463,GO:0002181,GO:0003729,GO:0003735,GO:0022625,GO:0030687	maturation of LSU-rRNA from tricistronic rRNA transcript (SSU-rRNA, 5.8S rRNA, LSU-rRNA)|cytoplasmic translation|mRNA binding|structural constituent of ribosome|cytosolic large ribosomal subunit|preribosome, large subunit precursor	ko03010	Ribosome
B9J08_002279	749.707	1043.65	455.768	0.436708	-1.19526	1.35677e-09	1.5336e-08	Down	27.9725	37.1041	31.558	13.2684	15.6501	11.8876	GSM1	Glucose starvation modulator protein 1	GO:0000981,GO:0003677,GO:0005634,GO:0008270	DNA-binding transcription factor activity, RNA polymerase II-specific|DNA binding|nucleus|zinc ion binding
B9J08_002280	3011.39	1470.59	4552.2	3.09549	1.63017	5.22232e-05	0.00026395	Up	48.8729	39.3398	39.9733	173.399	125.57	83.6429	GAP4	S-adenosylmethionine permease GAP4	GO:0003333,GO:0005291,GO:0005886,GO:0006828,GO:0015171,GO:0015805,GO:0015817,GO:0016021	amino acid transmembrane transport|high-affinity L-histidine transmembrane transporter activity|plasma membrane|manganese ion transport|amino acid transmembrane transporter activity|S-adenosyl-L-methionine transport|histidine transport|integral component of membrane
B9J08_002281	3108.13	3786.42	2429.85	0.641728	-0.639967	0.000412315	0.00167586	Down	41.7387	36.1813	32.0653	27.7406	19.1038	17.9513	SPAC2G11.14	Putative transcription initiation factor TFIID 111 kDa subunit	GO:0004402,GO:0005669,GO:0006367,GO:0016251,GO:0017025,GO:0043565,GO:0045944,GO:0051123	histone acetyltransferase activity|transcription factor TFIID complex|transcription initiation from RNA polymerase II promoter|RNA polymerase II general transcription initiation factor activity|TBP-class protein binding|sequence-specific DNA binding|positive regulation of transcription by RNA polymerase II|RNA polymerase II preinitiation complex assembly	ko03022	Basal transcription factors
B9J08_002290	3036.43	1965.9	4106.96	2.0891	1.06288	0.00960904	0.024758	Up	52.3488	44.1781	42.1412	59.2301	115.292	99.4582	ADE4	Amidophosphoribosyltransferase	GO:0004044,GO:0006189,GO:0006541,GO:0009113,GO:0009116,GO:0046872	amidophosphoribosyltransferase activity|'de novo' IMP biosynthetic process|glutamine metabolic process|purine nucleobase biosynthetic process|nucleoside metabolic process|metal ion binding	ko00230,ko00250	Purine metabolism|Alanine, aspartate and glutamate metabolism
B9J08_002291	7548.17	5971.22	9125.13	1.52819	0.61182	0.000450061	0.00180526	Up	544.755	569.887	578.124	811.746	851.877	812.869	EGD1	Nascent polypeptide-associated complex subunit beta	GO:0005634,GO:0005737,GO:0015031	nucleus|cytoplasm|protein transport	ko04214	Apoptosis - fly
B9J08_002292	422.937	635.963	209.912	0.330069	-1.59916	4.46532e-14	8.67847e-13	Down	22.474	21.2485	24.1261	11.2057	6.06464	5.35322	YMR155W	Uncharacterized membrane protein YMR155W	GO:0016021	integral component of membrane
B9J08_002295	114.05	197.989	30.1102	0.15208	-2.7171	6.35048e-20	2.39941e-18	Down	13.0727	14.222	20.8746	2.67735	1.09067	3.07949
B9J08_002299	1578.29	1257.22	1899.35	1.51075	0.595267	0.00120786	0.00425613	Up	36.8411	33.0167	31.7221	44.4306	49.6094	51.7034	RAI1	Decapping nuclease RAI1	GO:0000166,GO:0003723,GO:0004518,GO:0005634,GO:0006353,GO:0006364,GO:0006397,GO:0046872	nucleotide binding|RNA binding|nuclease activity|nucleus|DNA-templated transcription, termination|rRNA processing|mRNA processing|metal ion binding
B9J08_002301	604.038	305.77	902.305	2.95093	1.56117	4.07503e-15	9.13584e-14	Up	6.75042	6.20036	5.95065	16.7165	20.3845	16.6514	MSS116	ATP-dependent RNA helicase MSS116, mitochondrial	GO:0003723,GO:0004386,GO:0005524,GO:0005759,GO:0006397,GO:0006417,GO:0008380	RNA binding|helicase activity|ATP binding|mitochondrial matrix|mRNA processing|regulation of translation|RNA splicing
B9J08_002302	336.179	489.744	182.614	0.372877	-1.42323	7.95565e-11	1.07461e-09	Down	37.3705	34.0383	34.8672	17.3957	11.9812	7.23737
B9J08_002304	530.398	348.428	712.368	2.04452	1.03176	1.14619e-06	8.10581e-06	Up	14.216	8.40621	8.87359	24.649	20.3879	16.8155
B9J08_002305	3300.76	5318.64	1282.88	0.241205	-2.05167	7.97535e-29	7.69479e-27	Down	52.6632	52.4925	51.5993	15.4139	10.9654	9.40996
B9J08_002307	2813.09	2242.7	3383.48	1.50866	0.593268	0.000834481	0.00308604	Up	177	157.352	186.242	242.058	250.783	239.831	CAF20	Cap-associated protein CAF20	GO:0003743,GO:0005737,GO:0005845,GO:0017148	translation initiation factor activity|cytoplasm|mRNA cap binding complex|negative regulation of translation
B9J08_002308	3094.49	3817.67	2371.31	0.621141	-0.687007	0.000118194	0.0005491	Down	63.354	60.3871	60.4939	41.064	37.4729	29.9369	EFR3	Protein EFR3
B9J08_002310	260.859	113.418	408.301	3.59998	1.84799	0.00255517	0.00801718	Up	7.01626	4.37263	5.74057	10.6817	22.1398	25.1201	TPT1	tRNA 2'-phosphotransferase	GO:0000215,GO:0005634,GO:0005737,GO:0006388	tRNA 2'-phosphotransferase activity|nucleus|cytoplasm|tRNA splicing, via endonucleolytic cleavage and ligation
B9J08_002311	233.096	168.492	297.7	1.76685	0.821176	0.000223518	0.000970794	Up	27.6521	25.8317	22.866	50.343	42.8193	37.1395	MZM1	Mitochondrial zinc maintenance protein 1, mitochondrial	GO:0005759	mitochondrial matrix
B9J08_002312	502.196	382.089	622.303	1.62868	0.703707	0.0058377	0.0162751	Up	8.92223	8.16559	7.05657	9.76162	14.4276	12.4419	UTP8	U3 small nucleolar RNA-associated protein 8	GO:0000049,GO:0000462,GO:0005730,GO:0006409,GO:0030515,GO:0032040,GO:0033553,GO:0034455,GO:0045943	tRNA binding|maturation of SSU-rRNA from tricistronic rRNA transcript (SSU-rRNA, 5.8S rRNA, LSU-rRNA)|nucleolus|tRNA export from nucleus|snoRNA binding|small-subunit processome|rDNA heterochromatin|t-UTP complex|positive regulation of transcription by RNA polymerase I	ko03008	Ribosome biogenesis in eukaryotes
B9J08_002316	225.641	147.26	304.022	2.06452	1.0458	0.000163636	0.000736772	Up	5.60478	5.00993	3.91983	8.32699	11.2723	7.23461	TRM8	tRNA (guanine-N(7)-)-methyltransferase	GO:0000049,GO:0005634,GO:0008176,GO:0106143	tRNA binding|nucleus|tRNA (guanine-N7-)-methyltransferase activity|tRNA (m7G46) methyltransferase complex
B9J08_002317	1235.61	605.166	1866.05	3.08353	1.62458	2.49069e-18	7.82396e-17	Up	29.5403	30.6692	28.6223	97.0044	82.9524	76.1603	MRPL11	54S ribosomal protein L11, mitochondrial	GO:0003735,GO:0005762,GO:0006412,GO:0015934,GO:0032543,GO:0042254	structural constituent of ribosome|mitochondrial large ribosomal subunit|translation|large ribosomal subunit|mitochondrial translation|ribosome biogenesis	ko03010	Ribosome
B9J08_002321	429.827	261.327	598.327	2.28957	1.19508	0.0147007	0.0356499	Up	6.16911	5.83553	5.09059	7.28089	15.8254	14.8565	ARX1	Probable metalloprotease ARX1	GO:0000055,GO:0005654,GO:0005730,GO:0008237,GO:0022625,GO:0030687,GO:0046872	ribosomal large subunit export from nucleus|nucleoplasm|nucleolus|metallopeptidase activity|cytosolic large ribosomal subunit|preribosome, large subunit precursor|metal ion binding
B9J08_002324	1281.92	1745.68	818.164	0.46868	-1.09332	4.2032e-09	4.52389e-08	Down	29.6585	27.9783	26.7212	14.9735	13.6758	9.3204	ARO80	Transcriptional activator ARO80	GO:0000981,GO:0003677,GO:0005634,GO:0006559,GO:0006569,GO:0006572,GO:0008270,GO:0009074,GO:0009083,GO:0045944	DNA-binding transcription factor activity, RNA polymerase II-specific|DNA binding|nucleus|L-phenylalanine catabolic process|tryptophan catabolic process|tyrosine catabolic process|zinc ion binding|aromatic amino acid family catabolic process|branched-chain amino acid catabolic process|positive regulation of transcription by RNA polymerase II
B9J08_002325	1836.01	2320.14	1351.89	0.582679	-0.779228	2.25601e-05	0.000123874	Down	45.8965	46.5173	44.2332	32.931	21.1544	22.0689	PPN1	Endopolyphosphatase	GO:0000298,GO:0005774,GO:0016021	endopolyphosphatase activity|vacuolar membrane|integral component of membrane
B9J08_002326	484.267	661.38	307.155	0.464415	-1.10651	0.00155963	0.00520488	Down	26.0981	20.9049	14.9224	13.1654	8.81822	6.44763	YHP1	Homeobox protein YHP1	GO:0000122,GO:0000790,GO:0000977,GO:0071930	negative regulation of transcription by RNA polymerase II|nuclear chromatin|RNA polymerase II regulatory region sequence-specific DNA binding|negative regulation of transcription involved in G1/S transition of mitotic cell cycle
B9J08_002327	2026.87	1252.17	2801.57	2.23737	1.16181	1.36462e-10	1.78524e-09	Up	40.5567	39.7677	36.1948	81.6611	82.3146	79.4396	TIF34	Eukaryotic translation initiation factor 3 subunit I	GO:0001732,GO:0003743,GO:0016282,GO:0033290,GO:0034399,GO:0071470,GO:0071540,GO:0071541	formation of cytoplasmic translation initiation complex|translation initiation factor activity|eukaryotic 43S preinitiation complex|eukaryotic 48S preinitiation complex|nuclear periphery|cellular response to osmotic stress|eukaryotic translation initiation factor 3 complex, eIF3e|eukaryotic translation initiation factor 3 complex, eIF3m	ko03013	RNA transport
B9J08_002330	2389.57	3089.39	1689.75	0.546952	-0.870514	0.000297836	0.00125818	Down	105.687	117.032	126.86	52.3659	47.4741	81.0776
B9J08_002332	882.74	376.381	1389.1	3.69067	1.88388	0.00067923	0.00255919	Up	11.9326	10.4889	11.3796	22.8005	43.1787	51.2769
B9J08_002333	48.2196	71.1063	25.333	0.35627	-1.48896	7.52636e-05	0.000368676	Down	1.42953	2.19992	1.9384	0.71037	0.675832	0.324367
B9J08_002334	2373.43	3190.39	1556.47	0.487864	-1.03545	6.36901e-05	0.000315704	Down	97.7561	116.976	130.677	74.0879	48.5044	37.9347
B9J08_002338	183.192	131.081	235.302	1.79509	0.844053	0.00918035	0.0238698	Up	4.20093	3.55909	4.11669	4.78458	8.90282	6.21972	DEG1	tRNA pseudouridine(38/39) synthase	GO:0003723,GO:0005634,GO:0005737,GO:0009982,GO:0031119,GO:0106029,GO:1990481	RNA binding|nucleus|cytoplasm|pseudouridine synthase activity|tRNA pseudouridine synthesis|tRNA pseudouridine synthase activity|mRNA pseudouridine synthesis
B9J08_002339	270.399	180.957	359.84	1.98854	0.991709	0.000525018	0.00205407	Up	4.1644	3.29351	4.21334	5.99877	8.99383	6.56085	SPB4	ATP-dependent rRNA helicase SPB4	GO:0000027,GO:0000470,GO:0003723,GO:0004386,GO:0005524,GO:0005654,GO:0005730,GO:0030686,GO:0030687,GO:1902626	ribosomal large subunit assembly|maturation of LSU-rRNA|RNA binding|helicase activity|ATP binding|nucleoplasm|nucleolus|90S preribosome|preribosome, large subunit precursor|assembly of large subunit precursor of preribosome
B9J08_002345	14326.4	11137.6	17515.2	1.57262	0.653174	0.000161365	0.000727759	Up	1016.65	929.104	921.819	1419.83	1478.47	1329.33	EGD2	Nascent polypeptide-associated complex subunit alpha	GO:0005634,GO:0005854,GO:0006620,GO:0032266,GO:0051082,GO:0051083,GO:0070273,GO:0070300,GO:0080025	nucleus|nascent polypeptide-associated complex|posttranslational protein targeting to endoplasmic reticulum membrane|phosphatidylinositol-3-phosphate binding|unfolded protein binding|'de novo' cotranslational protein folding|phosphatidylinositol-4-phosphate binding|phosphatidic acid binding|phosphatidylinositol-3,5-bisphosphate binding
B9J08_002347	4057.79	3207.87	4907.71	1.5299	0.613435	0.000646793	0.00245581	Up	45.6534	44.3124	43.8177	54.3751	68.4443	69.6161	CFT2	Cleavage factor two protein 2	GO:0003723,GO:0005847,GO:0005849,GO:0006378,GO:0098789	RNA binding|mRNA cleavage and polyadenylation specificity factor complex|mRNA cleavage factor complex|mRNA polyadenylation|pre-mRNA cleavage required for polyadenylation	ko03015	mRNA surveillance pathway
B9J08_002348	1821.17	1011.55	2630.79	2.60077	1.37894	3.83331e-14	7.50413e-13	Up	23.1847	21.2674	19.4494	54.2985	52.7984	53.5122	NOC3	Nucleolar complex-associated protein 3	GO:0003682,GO:0005634,GO:0005654,GO:0005656,GO:0005730,GO:0006267,GO:0006270,GO:0006364,GO:0030691,GO:0051301	chromatin binding|nucleus|nucleoplasm|nuclear pre-replicative complex|nucleolus|pre-replicative complex assembly involved in nuclear cell cycle DNA replication|DNA replication initiation|rRNA processing|Noc2p-Noc3p complex|cell division
B9J08_002349	11360.1	5922.47	16797.7	2.83627	1.50399	1.07911e-17	3.15159e-16	Up	174.789	173.071	160.55	500.664	447.394	422.804	ERG5	Cytochrome P450 61	GO:0000249,GO:0004497,GO:0005506,GO:0006696,GO:0016125,GO:0020037,GO:0055114	C-22 sterol desaturase activity|monooxygenase activity|iron ion binding|ergosterol biosynthetic process|sterol metabolic process|heme binding|oxidation-reduction process	ko00100	Steroid biosynthesis
B9J08_002352	1245.23	827.122	1663.34	2.011	1.00791	4.83174e-08	4.38018e-07	Up	53.7062	62.3345	69.7995	125.993	112.223	125.793	YER134C	Putative magnesium-dependent phosphatase YER134C	GO:0003993,GO:0005634,GO:0005737,GO:0030946,GO:0046872	acid phosphatase activity|nucleus|cytoplasm|protein tyrosine phosphatase activity, metal-dependent|metal ion binding
B9J08_002354	2099.03	1647.84	2550.22	1.54762	0.630048	0.0198736	0.0462234	Up	10.6485	10.1909	10.8614	11.738	19.0164	15.4069	UTP20	U3 small nucleolar RNA-associated protein 20	GO:0000447,GO:0000472,GO:0000480,GO:0005654,GO:0005730,GO:0005737,GO:0030686,GO:0030688,GO:0031167,GO:0032040	endonucleolytic cleavage in ITS1 to separate SSU-rRNA from 5.8S rRNA and LSU-rRNA from tricistronic rRNA transcript (SSU-rRNA, 5.8S rRNA, LSU-rRNA)|endonucleolytic cleavage to generate mature 5'-end of SSU-rRNA from (SSU-rRNA, 5.8S rRNA, LSU-rRNA)|endonucleolytic cleavage in 5'-ETS of tricistronic rRNA transcript (SSU-rRNA, 5.8S rRNA, LSU-rRNA)|nucleoplasm|nucleolus|cytoplasm|90S preribosome|prer…
B9J08_002355	974.718	778.889	1170.55	1.50284	0.587694	0.00125558	0.00437953	Up	23.1146	20.3833	18.4089	32.6682	28.8678	23.2283	RMD1	Sporulation protein RMD1	GO:0005737,GO:0030435,GO:0051321	cytoplasm|sporulation resulting in formation of a cellular spore|meiotic cell cycle
B9J08_002356	1195.08	516.356	1873.8	3.62888	1.85952	8.47874e-23	4.20281e-21	Up	29.2448	19.7511	22.6393	81.4817	86.6416	85.6371
B9J08_002365	6585.03	5218.7	7951.36	1.52363	0.607512	0.000540004	0.00210205	Up	52.5223	49.587	48.0793	68.5718	75.0902	70.3782	STH1	Nuclear protein STH1/NPS1	GO:0000775,GO:0004386,GO:0005524,GO:0005634,GO:0006284,GO:0006302,GO:0006337,GO:0006355,GO:0006368,GO:0007010,GO:0007059,GO:0008094,GO:0015616,GO:0016584,GO:0016586,GO:0016887,GO:0031055,GO:0043044,GO:0051321,GO:0061587,GO:0070577	chromosome, centromeric region|helicase activity|ATP binding|nucleus|base-excision repair|double-strand break repair|nucleosome disassembly|regulation of transcription, DNA-templated|transcription elongation from RNA polymerase II promoter|cytoskeleton organization|chromosome segregation|DNA-dependent ATPase activity|DNA translocase activity|nucleosome positioning|RSC-type complex|ATPase activity…
B9J08_002367	21149.2	7909.45	34389	4.34784	2.1203	1.61772e-32	2.03268e-30	Up	728.763	625.745	609.532	2881.42	2556.18	2521.79	RPL9B	60S ribosomal protein L9-B	GO:0002181,GO:0003735,GO:0019843,GO:0022625	cytoplasmic translation|structural constituent of ribosome|rRNA binding|cytosolic large ribosomal subunit	ko03010	Ribosome
B9J08_002368	1852.48	1279.62	2425.35	1.89537	0.922479	2.7717e-07	2.22518e-06	Up	70.2979	61.0394	56.6853	123.25	103.473	112.62	PHA2	Putative prephenate dehydratase	GO:0004106,GO:0004664,GO:0005737,GO:0009094	chorismate mutase activity|prephenate dehydratase activity|cytoplasm|L-phenylalanine biosynthetic process	ko01230,ko00400	Biosynthesis of amino acids|Phenylalanine, tyrosine and tryptophan biosynthesis
B9J08_002374	554.279	427.606	680.953	1.59248	0.671274	0.000608758	0.00233436	Up	12.0575	11.7912	10.5187	18.4409	18.6219	14.2146	HOC1	Putative glycosyltransferase HOC1	GO:0000009,GO:0000032,GO:0000136,GO:0006080,GO:0006491,GO:0016757	alpha-1,6-mannosyltransferase activity|cell wall mannoprotein biosynthetic process|alpha-1,6-mannosyltransferase complex|substituted mannan metabolic process|N-glycan processing|transferase activity, transferring glycosyl groups	ko00513	Various types of N-glycan biosynthesis
B9J08_002381	1140.45	1501.94	778.965	0.51864	-0.947194	4.21408e-07	3.23879e-06	Down	86.8055	87.7782	92.2113	56.7319	31.9743	44.5162	OPI3	Phosphatidyl-N-methylethanolamine N-methyltransferase	GO:0000773,GO:0004608,GO:0005789,GO:0006656,GO:0016021,GO:0031966,GO:0080101	phosphatidyl-N-methylethanolamine N-methyltransferase activity|phosphatidylethanolamine N-methyltransferase activity|endoplasmic reticulum membrane|phosphatidylcholine biosynthetic process|integral component of membrane|mitochondrial membrane|phosphatidyl-N-dimethylethanolamine N-methyltransferase activity	ko00564	Glycerophospholipid metabolism
B9J08_002383	5408.82	4119.84	6697.81	1.62575	0.701103	0.0462262	0.0940007	Up	155.747	154.657	146.798	165.91	226.273	291.883	YOR352W	Uncharacterized protein YOR352W	GO:0005675,GO:0005737	transcription factor TFIIH holo complex|cytoplasm
B9J08_002384	3466.54	2635.62	4297.46	1.63053	0.705342	0.00845515	0.0222845	Up	154.729	150.839	145.569	185.158	234.847	279.513
B9J08_002385	566.48	430.259	702.701	1.6332	0.707703	0.000399635	0.00163084	Up	23.5015	23.1094	22.4219	31.1265	36.5603	39.8511					ko03410	Base excision repair
B9J08_002386	528.838	337.393	720.283	2.13485	1.09413	4.98464e-06	3.0992e-05	Up	12.57	8.23268	10.8455	25.7529	18.0911	17.9939	BRR6	Nucleus export protein BRR6	GO:0005635,GO:0006998,GO:0016021,GO:0031965,GO:0051028,GO:0055088	nuclear envelope|nuclear envelope organization|integral component of membrane|nuclear membrane|mRNA transport|lipid homeostasis
B9J08_002387	1434.53	1772	1097.06	0.619112	-0.691728	0.00016599	0.000744889	Down	33.2219	35.171	31.979	22.4241	21.0816	15.7997
B9J08_002388	19.3148	28.2762	10.3535	0.366157	-1.44947	0.011811	0.0295	Down	0.710362	0.5994	0.854179	0.527712	0.433299	0.0970185	HST6	Alpha-factor-transporting ATPase	GO:0005524,GO:0016021,GO:0042626	ATP binding|integral component of membrane|ATPase activity, coupled to transmembrane movement of substances	ko02010	ABC transporters
B9J08_002389	65.8868	91.9847	39.7889	0.43256	-1.20903	0.000288387	0.00122112	Down	1.65572	1.84753	2.24548	1.05397	0.78544	0.609829	HST6	Alpha-factor-transporting ATPase	GO:0005524,GO:0016021,GO:0042626	ATP binding|integral component of membrane|ATPase activity, coupled to transmembrane movement of substances	ko02010	ABC transporters
B9J08_002395	1516.73	775.849	2257.62	2.90986	1.54095	0.00129642	0.00448831	Up	35.3378	35.8406	34.6931	60.1305	105.442	125.029	CFD1	Cytosolic Fe-S cluster assembly factor CFD1	GO:0002098,GO:0005524,GO:0016226,GO:0016887,GO:0046872,GO:0051539,GO:1904564	tRNA wobble uridine modification|ATP binding|iron-sulfur cluster assembly|ATPase activity|metal ion binding|4 iron, 4 sulfur cluster binding|Nbp35-Cfd1 ATPase complex
B9J08_002397	1845.13	2432.9	1257.36	0.516815	-0.95228	1.13266e-07	9.74482e-07	Down	46.2396	44.4891	41.8159	21.8094	21.5061	22.1153
B9J08_002398	1862.78	2259.41	1466.16	0.64891	-0.62391	0.00050142	0.0019862	Down	51.12	53.2618	50.5694	33.2998	33.8306	28.2549	LSB5	LAS seventeen-binding protein 5	GO:0005737,GO:0005938,GO:0006897,GO:0007015,GO:0030036,GO:0030479,GO:0051666	cytoplasm|cell cortex|endocytosis|actin filament organization|actin cytoskeleton organization|actin cortical patch|actin cortical patch localization
B9J08_002399	3568.38	2636.28	4500.47	1.70713	0.77157	1.22448e-05	7.09099e-05	Up	42.2421	37.866	39.4451	62.8714	72.4672	57.5275	SUP35	Eukaryotic peptide chain release factor GTP-binding subunit	GO:0000287,GO:0000288,GO:0002184,GO:0003747,GO:0003924,GO:0005085,GO:0005525,GO:0005829,GO:0008022,GO:0010494,GO:0018444,GO:0019003,GO:0042802	magnesium ion binding|nuclear-transcribed mRNA catabolic process, deadenylation-dependent decay|cytoplasmic translational termination|translation release factor activity|GTPase activity|guanyl-nucleotide exchange factor activity|GTP binding|cytosol|protein C-terminus binding|cytoplasmic stress granule|translation release factor complex|GDP binding|identical protein binding	ko03015	mRNA surveillance pathway
B9J08_002402	137.111	177.857	96.3659	0.541818	-0.88412	0.000794901	0.00295382	Down	7.2905	5.68565	5.05031	4.05377	2.81344	2.3812	FCY2	Purine-cytosine permease FCY2	GO:0005886,GO:0015205,GO:0015212,GO:0015856,GO:0015861,GO:0016021,GO:0072530	plasma membrane|nucleobase transmembrane transporter activity|cytidine transmembrane transporter activity|cytosine transport|cytidine transport|integral component of membrane|purine-containing compound transmembrane transport
B9J08_002405	825.304	1063.59	587.017	0.551919	-0.857471	4.96143e-06	3.08832e-05	Down	47.1587	49.3488	55.4628	23.3736	29.1352	23.8277	TDA10	Probable ATP-dependent kinase TDA10	GO:0005524,GO:0005634,GO:0005737,GO:0008887,GO:0009853	ATP binding|nucleus|cytoplasm|glycerate kinase activity|photorespiration	ko00260,ko01200,ko00630,ko00561	Glycine, serine and threonine metabolism|Carbon metabolism|Glyoxylate and dicarboxylate metabolism|Glycerolipid metabolism
B9J08_002406	4143.62	5120.96	3166.29	0.618301	-0.693618	6.56223e-05	0.000324389	Down	285.558	286.241	302.117	153.023	180.079	157.888	PRE3	Proteasome subunit beta type-1	GO:0004175,GO:0004298,GO:0005634,GO:0005737,GO:0005789,GO:0005839,GO:0010498,GO:0010499,GO:0019774,GO:0034515,GO:0043161	endopeptidase activity|threonine-type endopeptidase activity|nucleus|cytoplasm|endoplasmic reticulum membrane|proteasome core complex|proteasomal protein catabolic process|proteasomal ubiquitin-independent protein catabolic process|proteasome core complex, beta-subunit complex|proteasome storage granule|proteasome-mediated ubiquitin-dependent protein catabolic process	ko03050	Proteasome
B9J08_002408	19780.8	5398.49	34163.2	6.32829	2.66182	0.00124868	0.00435827	Up	138.334	139.466	168.935	370.153	1136.56	1095.35	EBP1	Probable NADPH dehydrogenase	GO:0003959,GO:0010181,GO:0018548,GO:0052690	NADPH dehydrogenase activity|FMN binding|pentaerythritol trinitrate reductase activity|trichloro-p-hydroquinone reductive dehalogenase activity
B9J08_002415	225.919	312.398	139.439	0.446351	-1.16375	5.25031e-07	3.9454e-06	Down	22.3793	20.3496	17.7883	9.55815	9.41845	6.59451
B9J08_002417	751.069	1095.81	406.328	0.370801	-1.43128	2.33192e-13	4.07109e-12	Down	20.754	19.4001	19.0113	8.63789	6.30628	5.77763
B9J08_002420	30146.9	21028.9	39265	1.86719	0.900871	0.0164182	0.0392338	Up	211.5	112.561	110.017	279.756	315.352	168.187	FAS2	Fatty acid synthase subunit alpha	GO:0000287,GO:0004315,GO:0004316,GO:0004321,GO:0006633,GO:0008897,GO:0009405,GO:0042759,GO:0044011,GO:0102131,GO:0102132	magnesium ion binding|3-oxoacyl-[acyl-carrier-protein] synthase activity|3-oxoacyl-[acyl-carrier-protein] reductase (NADPH) activity|fatty-acyl-CoA synthase activity|fatty acid biosynthetic process|holo-[acyl-carrier-protein] synthase activity|pathogenesis|long-chain fatty acid biosynthetic process|single-species biofilm formation on inanimate substrate|3-oxo-glutaryl-[acp] methyl ester reductase…	ko00061,ko01212	Fatty acid biosynthesis|Fatty acid metabolism
B9J08_002422	25211	19702	30720	1.55924	0.640839	0.000179234	0.000797037	Up	712.078	660.882	693.001	1120.79	1009.57	923.959	STM1	Suppressor protein STM1	GO:0000723,GO:0003677,GO:0005634,GO:0005737,GO:0005844,GO:0006414,GO:0031929,GO:0042162,GO:0043022,GO:0043066,GO:0043558,GO:0045142,GO:0048471	telomere maintenance|DNA binding|nucleus|cytoplasm|polysome|translational elongation|TOR signaling|telomeric DNA binding|ribosome binding|negative regulation of apoptotic process|regulation of translational initiation in response to stress|triplex DNA binding|perinuclear region of cytoplasm
B9J08_002429	3354.77	1308.66	5400.89	4.12705	2.04511	0.00125985	0.00438595	Up	32.8134	23.413	30.1616	59.6806	153.144	124.898	ASN2	Asparagine synthetase [glutamine-hydrolyzing] 2	GO:0004066,GO:0005524,GO:0005829,GO:0006529,GO:0006541,GO:0042803,GO:0070981	asparagine synthase (glutamine-hydrolyzing) activity|ATP binding|cytosol|asparagine biosynthetic process|glutamine metabolic process|protein homodimerization activity|L-asparagine biosynthetic process	ko00250	Alanine, aspartate and glutamate metabolism
B9J08_002431	321.385	403.957	238.814	0.591185	-0.758318	0.000440555	0.00176975	Down	24.6908	24.8299	22.8151	16.4125	12.6385	10.8216	VPS28	Vacuolar protein sorting-associated protein 28	GO:0000813,GO:0005768,GO:0006612,GO:0006623,GO:0031902,GO:0043162,GO:0043328,GO:0044877,GO:1904669	ESCRT I complex|endosome|protein targeting to membrane|protein targeting to vacuole|late endosome membrane|ubiquitin-dependent protein catabolic process via the multivesicular body sorting pathway|protein transport to vacuole involved in ubiquitin-dependent protein catabolic process via the multivesicular body sorting pathway|protein-containing complex binding|ATP export	ko04144	Endocytosis
B9J08_002434	1053.38	1335.58	771.17	0.577404	-0.792348	2.36079e-05	0.000128972	Down	37.1913	34.472	34.6203	23.4691	18.233	18.6904
B9J08_002435	9426.63	2103.61	16749.7	7.96234	2.99319	3.47902e-58	1.56643e-55	Up	77.1872	59.9979	64.8063	536.074	478.396	522.776	FCY2	Purine-cytosine permease FCY2	GO:0005886,GO:0015205,GO:0015212,GO:0015856,GO:0015861,GO:0016021,GO:0072530	plasma membrane|nucleobase transmembrane transporter activity|cytidine transmembrane transporter activity|cytosine transport|cytidine transport|integral component of membrane|purine-containing compound transmembrane transport
B9J08_002437	891.228	1073.26	709.197	0.660789	-0.597739	0.00160035	0.00531776	Down	69.7434	55.1646	58.744	44.6804	35.3143	36.6484	YOR292C	Vacuolar membrane protein YOR292C	GO:0005737,GO:0005774,GO:0016021	cytoplasm|vacuolar membrane|integral component of membrane
B9J08_002443	15198	10713.8	19682.1	1.83708	0.877411	4.3451e-07	3.33001e-06	Up	274.884	246.447	264.032	467.587	410.853	470.692	AGP1	General amino acid permease AGP1	GO:0005886,GO:0006865,GO:0016021,GO:0022857	plasma membrane|amino acid transport|integral component of membrane|transmembrane transporter activity
B9J08_002446	355.763	483.092	228.434	0.472857	-1.08052	3.01432e-07	2.39858e-06	Down	15.1543	13.3812	14.1379	7.18081	6.94596	5.07871	YKR051W	Transmembrane protein 184 homolog YKR051W	GO:0016021	integral component of membrane
B9J08_002449	18422.2	11427.4	25417	2.22421	1.15329	0.000612524	0.00234714	Up	278.283	294.477	304.364	446.876	636.719	735.423	RIB1	GTP cyclohydrolase-2	GO:0003935,GO:0005525,GO:0009231,GO:0046872	GTP cyclohydrolase II activity|GTP binding|riboflavin biosynthetic process|metal ion binding	ko02024,ko00740	Quorum sensing|Riboflavin metabolism
B9J08_002450	1924.15	2411.97	1436.32	0.595499	-0.747829	0.000327068	0.00136565	Down	124.108	113.531	121.111	93.803	65.0792	45.9063	nuo21.3c	NADH-ubiquinone oxidoreductase 23 kDa subunit, mitochondrial	GO:0005747,GO:0006120,GO:0008137,GO:0009060,GO:0032981,GO:0046872,GO:0051539	mitochondrial respiratory chain complex I|mitochondrial electron transport, NADH to ubiquinone|NADH dehydrogenase (ubiquinone) activity|aerobic respiration|mitochondrial respiratory chain complex I assembly|metal ion binding|4 iron, 4 sulfur cluster binding	ko00190	Oxidative phosphorylation
B9J08_002451	42801	29734.7	55867.2	1.87886	0.909857	5.99652e-06	3.68173e-05	Up	307.633	277.955	274.145	423.127	549.467	550.581	CDR4	ABC transporter CDR4	GO:0005524,GO:0016021,GO:0042626,GO:0046618	ATP binding|integral component of membrane|ATPase activity, coupled to transmembrane movement of substances|drug export
B9J08_002455	541.238	671.316	411.161	0.61247	-0.707289	0.00386161	0.0114402	Down	11.2766	12.8782	9.22513	8.89048	5.77698	4.64672	VPS36	Vacuolar protein-sorting-associated protein 36	GO:0000433,GO:0000814,GO:0006623,GO:0016236,GO:0031902,GO:0032258,GO:0032266,GO:0043130,GO:0043162,GO:0043328,GO:0045053,GO:0046872,GO:1904669	carbon catabolite repression of transcription from RNA polymerase II promoter by glucose|ESCRT II complex|protein targeting to vacuole|macroautophagy|late endosome membrane|protein localization by the Cvt pathway|phosphatidylinositol-3-phosphate binding|ubiquitin binding|ubiquitin-dependent protein catabolic process via the multivesicular body sorting pathway|protein transport to vacuole involved…	ko04144	Endocytosis
B9J08_002456	723.256	923	523.512	0.567185	-0.818108	2.66323e-05	0.000143607	Down	21.6552	18.6562	18.0651	12.8635	10.8977	8.38698	DUR3	Urea active transporter	GO:0005886,GO:0015204,GO:0015489,GO:0015606,GO:0015840,GO:0015847,GO:0015848,GO:0016021,GO:0043419	plasma membrane|urea transmembrane transporter activity|putrescine transmembrane transporter activity|spermidine transmembrane transporter activity|urea transport|putrescine transport|spermidine transport|integral component of membrane|urea catabolic process
B9J08_002459	30097.6	40827.8	19367.4	0.474368	-1.07592	5.25036e-10	6.3239e-09	Down	1605.55	1737.05	1989.44	830.191	706.043	858.392	LSP1	Sphingolipid long chain base-responsive protein LSP1	GO:0005886,GO:0006469,GO:0006897,GO:0008289,GO:0009408,GO:0032126,GO:0036286,GO:0070941	plasma membrane|negative regulation of protein kinase activity|endocytosis|lipid binding|response to heat|eisosome|eisosome filament|eisosome assembly
B9J08_002461	4337.01	5704.36	2969.66	0.520596	-0.941765	1.22416e-07	1.0482e-06	Down	444.741	505.169	531.809	307.817	203.483	238.189	NPC2	Phosphatidylglycerol/phosphatidylinositol transfer protein	GO:0000328,GO:0032366	fungal-type vacuole lumen|intracellular sterol transport
B9J08_002467	1706.71	1012.97	2400.45	2.36972	1.24472	3.97045e-08	3.65457e-07	Up	15.8196	13.3397	13.0169	25.8452	34.6662	34.0313	kap104	Importin subunit beta-2	GO:0005525,GO:0005634,GO:0005635,GO:0005643,GO:0005829,GO:0006606,GO:0006607,GO:0006610,GO:0008139,GO:0031965,GO:0034399,GO:0051028,GO:0061608,GO:1990023	GTP binding|nucleus|nuclear envelope|nuclear pore|cytosol|protein import into nucleus|NLS-bearing protein import into nucleus|ribosomal protein import into nucleus|nuclear localization sequence binding|nuclear membrane|nuclear periphery|mRNA transport|nuclear import signal receptor activity|mitotic spindle midzone
B9J08_002469	2856	1293.9	4418.11	3.41457	1.77171	2.25985e-22	1.05259e-20	Up	16.0179	16.2678	15.1617	48.8113	50.2024	53.9739	CPA2	Carbamoyl-phosphate synthase arginine-specific large chain	GO:0000050,GO:0004087,GO:0004088,GO:0005524,GO:0005737,GO:0005951,GO:0006207,GO:0006526,GO:0006541,GO:0032496,GO:0046872,GO:0070409,GO:0071320,GO:1903718	urea cycle|carbamoyl-phosphate synthase (ammonia) activity|carbamoyl-phosphate synthase (glutamine-hydrolyzing) activity|ATP binding|cytoplasm|carbamoyl-phosphate synthase complex|'de novo' pyrimidine nucleobase biosynthetic process|arginine biosynthetic process|glutamine metabolic process|response to lipopolysaccharide|metal ion binding|carbamoyl phosphate biosynthetic process|cellular response …	ko00250,ko00240	Alanine, aspartate and glutamate metabolism|Pyrimidine metabolism
B9J08_002472	202.622	245.574	159.67	0.650191	-0.621064	0.00708859	0.0191786	Down	18.7533	16.5558	17.5153	10.4187	9.75046	11.4402	NNF1	Kinetochore-associated protein NNF1	GO:0000776,GO:0000818,GO:0007049,GO:0007059,GO:0051301	kinetochore|nuclear MIS12/MIND complex|cell cycle|chromosome segregation|cell division
B9J08_002473	1866.31	846.404	2886.21	3.40996	1.76976	8.14886e-22	3.69985e-20	Up	37.3255	32.9897	34.435	109.665	109.737	111.427	MRPS28	37S ribosomal protein S28, mitochondrial	GO:0003735,GO:0005763,GO:0019843,GO:0032543	structural constituent of ribosome|mitochondrial small ribosomal subunit|rRNA binding|mitochondrial translation	ko03010	Ribosome
B9J08_002476	730.147	936.352	523.942	0.559557	-0.837643	0.00195344	0.00632001	Down	20.7774	19.1401	20.3398	15.1932	10.447	5.95054	GZF3	Transcriptional regulator GZF3	GO:0000978,GO:0001077,GO:0003700,GO:0005634,GO:0008270,GO:0030447,GO:0034605,GO:0035690,GO:0071280,GO:0071285	RNA polymerase II proximal promoter sequence-specific DNA binding|proximal promoter DNA-binding transcription activator activity, RNA polymerase II-specific|DNA-binding transcription factor activity|nucleus|zinc ion binding|filamentous growth|cellular response to heat|cellular response to drug|cellular response to copper ion|cellular response to lithium ion
B9J08_002480	163315	253257	73371.8	0.289712	-1.78731	1.06245e-20	4.34879e-19	Down	6727.34	7702.98	7859.9	2278.85	1357.55	2554.93	RAG1	Low-affinity glucose transporter	GO:0005353,GO:0005355,GO:0015578,GO:0016021	fructose transmembrane transporter activity|glucose transmembrane transporter activity|mannose transmembrane transporter activity|integral component of membrane	ko04113	Meiosis - yeast
B9J08_002481	334540	250648	418433	1.66941	0.739336	2.4325e-05	0.000131956	Up	6199.56	7802.32	7554.22	10388.7	11287.6	12474	HXT6	High-affinity hexose transporter HXT6	GO:0005351,GO:0005353,GO:0005355,GO:0005886,GO:0005887,GO:0008645,GO:0015578,GO:0055085	carbohydrate:proton symporter activity|fructose transmembrane transporter activity|glucose transmembrane transporter activity|plasma membrane|integral component of plasma membrane|hexose transmembrane transport|mannose transmembrane transporter activity|transmembrane transport	ko04113	Meiosis - yeast
B9J08_002482	162.63	120.844	204.416	1.69157	0.75836	0.00223504	0.00711184	Up	4.06778	6.57698	4.0185	8.22608	9.66679	8.04302	BMT2	25S rRNA (adenine(2142)-N(1))-methyltransferase	GO:0005730,GO:0008757,GO:0016433	nucleolus|S-adenosylmethionine-dependent methyltransferase activity|rRNA (adenine) methyltransferase activity
B9J08_002484	1464.27	805.103	2123.43	2.63746	1.39915	3.7327e-14	7.33374e-13	Up	22.9749	22.4385	21.5196	52.7112	58.8636	54.1338	SUP45	Eukaryotic peptide chain release factor subunit 1	GO:0002184,GO:0003747,GO:0005829,GO:0006353,GO:0006415,GO:0010494,GO:0016149,GO:0018444,GO:1990825	cytoplasmic translational termination|translation release factor activity|cytosol|DNA-templated transcription, termination|translational termination|cytoplasmic stress granule|translation release factor activity, codon specific|translation release factor complex|sequence-specific mRNA binding	ko03015	mRNA surveillance pathway
B9J08_002486	2770.36	1867.6	3673.13	1.96677	0.975826	5.99352e-05	0.000299288	Up	158.922	111.237	110.942	308.931	215.255	195.181
B9J08_002487	364.235	439.518	288.953	0.657431	-0.605089	0.0352918	0.0753979	Down	7.53841	6.0273	5.49312	5.43204	4.06603	2.46906	sepH	Cytokinesis protein sepH	GO:0004674,GO:0005524,GO:0007049,GO:0046872,GO:0051301	protein serine/threonine kinase activity|ATP binding|cell cycle|metal ion binding|cell division	ko04392,ko04111,ko04113	Hippo signaling pathway -multiple species|Cell cycle - yeast|Meiosis - yeast
B9J08_002489	221.32	282.664	159.977	0.565964	-0.821219	0.00046882	0.00187216	Down	5.07687	4.47674	3.50177	3.11514	2.85688	1.57612
B9J08_002492	153.796	209.303	98.2886	0.469599	-1.0905	0.00142219	0.0048572	Down	8.96048	8.19654	8.77637	6.23702	2.34917	2.7088
B9J08_002493	2472.66	3772.26	1173.06	0.310969	-1.68516	1.2035e-14	2.52035e-13	Down	2197.41	1987.89	1904.16	999.435	530.906	378.777
B9J08_002499	113.547	150.673	76.4207	0.507198	-0.97938	0.000248833	0.00107127	Down	3.25216	3.67586	4.23183	1.43104	1.60572	2.49711	OXR1	Oxidoreductase OXR1	GO:0016491	oxidoreductase activity
B9J08_002505	959.494	505.294	1413.69	2.79777	1.48427	0.000519435	0.00203518	Up	12.5685	10.1377	11.9011	20.2506	38.263	34.6899	RRB1	Ribosome assembly protein RRB1	GO:0005730,GO:0006364,GO:0042254,GO:0051082	nucleolus|rRNA processing|ribosome biogenesis|unfolded protein binding
B9J08_002506	740.515	542.777	938.254	1.72862	0.789621	2.83946e-05	0.000152048	Up	8.60907	8.20358	8.85208	15.4457	14.7518	11.8213	KEL3	Kelch repeat-containing protein 3
B9J08_002507	15.2613	22.1586	8.36401	0.377462	-1.4056	0.0289134	0.0633829	Down	2.52645	0.246868	2.10959	1.028	0.277688	0.28136
B9J08_002508	250.64	179.146	322.134	1.79817	0.846526	0.00424129	0.0124137	Up	8.69424	6.4512	5.6875	9.49624	13.2106	12.6089	DIM1	Dimethyladenosine transferase	GO:0000179,GO:0000462,GO:0003723,GO:0030688,GO:0052909	rRNA (adenine-N6,N6-)-dimethyltransferase activity|maturation of SSU-rRNA from tricistronic rRNA transcript (SSU-rRNA, 5.8S rRNA, LSU-rRNA)|RNA binding|preribosome, small subunit precursor|18S rRNA (adenine(1779)-N(6)/adenine(1780)-N(6))-dimethyltransferase activity
B9J08_002510	406.084	521.577	290.59	0.557137	-0.843896	0.00630493	0.0173715	Down	10.3134	10.1962	9.40071	8.49176	4.13235	3.5932
B9J08_002513	373.409	461.244	285.574	0.61914	-0.691663	0.00823511	0.0218109	Down	31.6732	28.6229	29.0305	25.2377	14.5105	11.7448	LCL3	Probable endonuclease LCL3	GO:0004519,GO:0005739,GO:0016021,GO:0046872	endonuclease activity|mitochondrion|integral component of membrane|metal ion binding
B9J08_002514	1725.74	2189.61	1261.86	0.576295	-0.79512	1.3773e-05	7.89134e-05	Down	62.9631	59.1916	58.949	38.8257	30.5252	28.9168
B9J08_002515	323.082	451.508	194.656	0.431123	-1.21383	2.7366e-08	2.57593e-07	Down	40.3463	41.3907	39.2849	23.8584	15.4438	11.7712
B9J08_002519	16696.5	23165.3	10227.8	0.441512	-1.17948	2.02314e-11	2.89947e-10	Down	676.006	736.42	738.447	353.344	277.52	256.609	AGX1	Alanine--glyoxylate aminotransferase 1	GO:0004760,GO:0005777,GO:0008453,GO:0019265	serine-pyruvate transaminase activity|peroxisome|alanine-glyoxylate transaminase activity|glycine biosynthetic process, by transamination of glyoxylate	ko00260,ko00680,ko00630,ko04146,ko01200,ko00250	Glycine, serine and threonine metabolism|Methane metabolism|Glyoxylate and dicarboxylate metabolism|Peroxisome|Carbon metabolism|Alanine, aspartate and glutamate metabolism
B9J08_002520	1076.27	718.081	1434.47	1.99764	0.998294	0.00626158	0.0172697	Up	23.5498	22.1026	22.4772	30.6027	48.5414	50.9381	ATJ6	Chaperone protein dnaJ 6	GO:0005634	nucleus
B9J08_002522	1139.25	1537.09	741.408	0.482344	-1.05187	1.94207e-08	1.8771e-07	Down	45.5372	42.0237	50.5269	24.8537	22.6615	18.0802
B9J08_002524	324.958	535.33	114.586	0.214047	-2.224	7.71624e-08	6.79004e-07	Down	7.52277	9.61218	11.3601	3.50245	1.19111	0.867875	GAT1	Transcriptional regulatory protein GAT1	GO:0000978,GO:0001077,GO:0003700,GO:0005634,GO:0006808,GO:0008270,GO:0009405,GO:0045944	RNA polymerase II proximal promoter sequence-specific DNA binding|proximal promoter DNA-binding transcription activator activity, RNA polymerase II-specific|DNA-binding transcription factor activity|nucleus|regulation of nitrogen utilization|zinc ion binding|pathogenesis|positive regulation of transcription by RNA polymerase II
B9J08_002525	1960.3	2560.72	1359.89	0.531059	-0.913057	5.5915e-07	4.19013e-06	Down	121.643	107.842	108.535	64.113	62.5294	41.7868
B9J08_002529	199.093	305.917	92.2685	0.301613	-1.72923	0.000457615	0.00183344	Down	19.1728	10.3041	9.41741	5.12567	3.83183	1.65486	BRG1	Biofilm regulator 1	GO:0000790,GO:0003700,GO:0006357,GO:0007155,GO:0008270,GO:0009267,GO:0009405,GO:0030447,GO:0036170,GO:0036180,GO:0043565,GO:0044011,GO:0044182,GO:1900233,GO:1900430	nuclear chromatin|DNA-binding transcription factor activity|regulation of transcription by RNA polymerase II|cell adhesion|zinc ion binding|cellular response to starvation|pathogenesis|filamentous growth|filamentous growth of a population of unicellular organisms in response to starvation|filamentous growth of a population of unicellular organisms in response to biotic stimulus|sequence-specific …
B9J08_002532	3953	2325.44	5580.55	2.39979	1.26291	7.97924e-13	1.35147e-11	Up	68.2711	61.5455	55.7395	158.904	131.179	126.763	ETT1	Enhancer of translation termination 1	GO:0005634,GO:0006415,GO:0006417	nucleus|translational termination|regulation of translation
B9J08_002536	8370.99	5886.06	10855.9	1.84434	0.883106	4.91797e-06	3.0648e-05	Up	249.472	212.559	233.556	338.815	453.945	428.16	SUR2	Sphingolipid C4-hydroxylase SUR2	GO:0000170,GO:0005506,GO:0005789,GO:0006665,GO:0016021,GO:0030148,GO:0042284	sphingosine hydroxylase activity|iron ion binding|endoplasmic reticulum membrane|sphingolipid metabolic process|integral component of membrane|sphingolipid biosynthetic process|sphingolipid delta-4 desaturase activity	ko00600	Sphingolipid metabolism
B9J08_002540	864.589	1616.29	112.887	0.0698429	-3.83974	7.60703e-12	1.16104e-10	Down	37.9251	51.8972	67.3228	4.60133	4.1349	2.25465
B9J08_002541	574.543	759.899	389.188	0.512158	-0.965339	1.88054e-05	0.00010464	Down	17.6644	15.0281	17.4207	11.6962	7.64651	5.07166
B9J08_002544	856.331	1061.13	651.528	0.613993	-0.703707	0.000272762	0.00116106	Down	28.9704	24.6939	24.8746	18.6718	16.2865	11.3095	HST7	Serine/threonine-protein kinase STE7 homolog	GO:0004674,GO:0005524	protein serine/threonine kinase activity|ATP binding	ko04011	MAPK signaling pathway - yeast
B9J08_002549	142.614	195.922	89.3063	0.455825	-1.13345	1.60197e-05	9.04433e-05	Down	10.7056	9.74238	8.04385	6.22054	3.34449	2.69946	PDE1	3',5'-cyclic-nucleotide phosphodiesterase	GO:0004115,GO:0006198	3',5'-cyclic-AMP phosphodiesterase activity|cAMP catabolic process	ko00230	Purine metabolism
B9J08_002550	7137.6	8694.5	5580.71	0.641867	-0.639653	0.00020637	0.000904312	Down	384.707	354.888	390.417	224.328	239.144	236.2	PRE4	Proteasome subunit beta type-7	GO:0004175,GO:0004298,GO:0005634,GO:0005737,GO:0005789,GO:0005839,GO:0010498,GO:0010499,GO:0019774,GO:0034515,GO:0043161,GO:0043248	endopeptidase activity|threonine-type endopeptidase activity|nucleus|cytoplasm|endoplasmic reticulum membrane|proteasome core complex|proteasomal protein catabolic process|proteasomal ubiquitin-independent protein catabolic process|proteasome core complex, beta-subunit complex|proteasome storage granule|proteasome-mediated ubiquitin-dependent protein catabolic process|proteasome assembly	ko03050	Proteasome
B9J08_002555	1306.05	1674.96	937.143	0.559501	-0.837788	5.64486e-06	3.48164e-05	Down	98.1406	100.779	100.684	54.0914	46.7128	45.8981	SSP120	Protein SSP120	GO:0005509	calcium ion binding
B9J08_002558	747.81	981.816	513.804	0.52332	-0.934234	1.13422e-06	8.03168e-06	Down	58.6305	57.5893	51.0136	30.3754	25.6429	26.4533	LST7	Protein LST7	GO:0005737,GO:0005774,GO:0043547,GO:1904263,GO:1990877	cytoplasm|vacuolar membrane|positive regulation of GTPase activity|positive regulation of TORC1 signaling|Lst4-Lst7 complex
B9J08_002560	2668.6	4297.15	1040.06	0.242036	-2.04671	1.26114e-14	2.62074e-13	Down	403.536	393.163	480.47	138.963	78.0984	68.5903	RBR2	Repressed By RIM101 protein 2	GO:0005576,GO:0005618,GO:0016787,GO:0031225	extracellular region|cell wall|hydrolase activity|anchored component of membrane
B9J08_002568	4704.23	6092.2	3316.25	0.544345	-0.877407	4.9304e-07	3.73618e-06	Down	329.542	295.073	325.58	154.205	180.528	160.725	PRE6	Proteasome subunit alpha type-4	GO:0004175,GO:0004298,GO:0005634,GO:0005737,GO:0005739,GO:0005839,GO:0010498,GO:0010499,GO:0019773,GO:0034515,GO:0042175,GO:0043161	endopeptidase activity|threonine-type endopeptidase activity|nucleus|cytoplasm|mitochondrion|proteasome core complex|proteasomal protein catabolic process|proteasomal ubiquitin-independent protein catabolic process|proteasome core complex, alpha-subunit complex|proteasome storage granule|nuclear outer membrane-endoplasmic reticulum membrane network|proteasome-mediated ubiquitin-dependent protein …	ko03050	Proteasome
B9J08_002576	144.87	185.672	104.068	0.560494	-0.835228	0.000939573	0.00343008	Down	5.78774	5.93738	5.54424	2.96981	3.8705	2.65208
B9J08_002577	229.094	323.555	134.634	0.416109	-1.26497	3.21225e-08	2.99238e-07	Down	8.53865	7.54163	8.79276	3.17705	3.81653	2.64549	UAH	Ureidoglycolate hydrolase	GO:0000256,GO:0004848,GO:0005783,GO:0006144,GO:0030145	allantoin catabolic process|ureidoglycolate hydrolase activity|endoplasmic reticulum|purine nucleobase metabolic process|manganese ion binding
B9J08_002578	1465.11	933.259	1996.96	2.13977	1.09745	1.60577e-09	1.80374e-08	Up	38.3555	32.4887	30.9348	75.3584	67.7925	65.4572	FEN2	Pantothenate transporter FEN2	GO:0005886,GO:0006897,GO:0015233,GO:0015887,GO:0016021,GO:0098717	plasma membrane|endocytosis|pantothenate transmembrane transporter activity|pantothenate transmembrane transport|integral component of membrane|pantothenate import across plasma membrane
B9J08_002580	6097.19	4679.78	7514.61	1.60576	0.683259	0.000109439	0.000514172	Up	166.368	156.504	151.23	221.69	227.303	253.242	SUA7	Transcription initiation factor IIB	GO:0001113,GO:0001139,GO:0001174,GO:0005634,GO:0006355,GO:0016251,GO:0017025,GO:0046872,GO:0097550,GO:2000679	transcriptional open complex formation at RNA polymerase II promoter|RNA polymerase II complex recruiting activity|transcriptional start site selection at RNA polymerase II promoter|nucleus|regulation of transcription, DNA-templated|RNA polymerase II general transcription initiation factor activity|TBP-class protein binding|metal ion binding|transcriptional preinitiation complex|positive regulati…	ko03022	Basal transcription factors
B9J08_002581	28.9266	19.4824	38.3709	1.96952	0.97784	0.0330165	0.0711843	Up	0.28668	0.32951	0.465386	0.882551	0.702813	0.971404	str3	Siderophore iron transporter 3	GO:0005737,GO:0005887,GO:0006811,GO:0015343,GO:0015891,GO:0033214,GO:0055085	cytoplasm|integral component of plasma membrane|ion transport|siderophore transmembrane transporter activity|siderophore transport|iron assimilation by chelation and transport|transmembrane transport
B9J08_002582	129.642	0.973307	258.311	265.395	8.052	1.29112e-14	2.67276e-13	Up	0.03609	0	0	3.01873	3.50001	5.68769	ALS4	Agglutinin-like protein 4 (Fragments)	GO:0005576,GO:0005618,GO:0005886,GO:0007155,GO:0009405,GO:0031225	extracellular region|cell wall|plasma membrane|cell adhesion|pathogenesis|anchored component of membrane
B9J08_002583	264.575	0.32562	528.824	1624.06	10.6654	1.25752e-73	9.70624e-71	Up	0	0	0.0264912	10.6791	11.8677	13.3738	YIL166C	Uncharacterized transporter YIL166C	GO:0000316,GO:0008272,GO:0015116,GO:0016020,GO:0016021,GO:0072348,GO:1901682	sulfite transport|sulfate transport|sulfate transmembrane transporter activity|membrane|integral component of membrane|sulfur compound transport|sulfur compound transmembrane transporter activity
B9J08_002584	46.1601	0	92.3203	Inf	Inf	1.67388e-30	1.88416e-28	Up	0	0	0	1.87658	1.71714	2.30801
B9J08_002585	2143.39	1150.1	3136.67	2.7273	1.44747	1.85913e-15	4.36734e-14	Up	49.5626	42.1641	39.471	104.759	125.085	104.776	MCH2	Probable transporter MCH2	GO:0005215,GO:0006810,GO:0015293,GO:0015718,GO:0016020,GO:0016021	transporter activity|transport|symporter activity|monocarboxylic acid transport|membrane|integral component of membrane
B9J08_002587	863.737	1604.72	122.754	0.0764957	-3.70848	9.19898e-07	6.64466e-06	Down	25.9253	48.6962	62.9505	2.51807	3.00938	3.83901	SPAC11D3.09	Putative agmatinase 1	GO:0005783,GO:0006520,GO:0008783,GO:0046872	endoplasmic reticulum|cellular amino acid metabolic process|agmatinase activity|metal ion binding	ko00330	Arginine and proline metabolism
B9J08_002588	2251.6	1246.47	3256.72	2.61275	1.38557	2.92872e-12	4.66781e-11	Up	37.0319	41.983	40.244	121.668	84.4482	94.8132	PNS1	Protein PNS1	GO:0005886,GO:0016021	plasma membrane|integral component of membrane
B9J08_002593	114.841	171.338	58.344	0.340519	-1.55419	3.03319e-08	2.83535e-07	Down	7.24561	5.55528	5.85817	2.12767	2.10792	1.72905
B9J08_002596	861.676	1483.62	239.729	0.161584	-2.62965	1.0429e-10	1.38788e-09	Down	34.7853	42.4882	55.1026	10.7372	6.53411	3.97649	MP65	Cell surface mannoprotein MP65	GO:0005576,GO:0005975,GO:0007155,GO:0009277,GO:0009405,GO:0009986,GO:0030445,GO:0030446,GO:0030447,GO:0031589,GO:0036170,GO:0036178,GO:0036244,GO:0042124,GO:0042149,GO:0042973,GO:0043709,GO:0044416,GO:0071555	extracellular region|carbohydrate metabolic process|cell adhesion|fungal-type cell wall|pathogenesis|cell surface|yeast-form cell wall|hyphal cell wall|filamentous growth|cell-substrate adhesion|filamentous growth of a population of unicellular organisms in response to starvation|filamentous growth of a population of unicellular organisms in response to neutral pH|cellular response to neutral pH|…
B9J08_002600	3429.07	2701.07	4157.06	1.53905	0.622036	0.000491993	0.00195315	Up	143.144	136.526	130.466	188.702	202.621	210.133	PMM1	Phosphomannomutase	GO:0004615,GO:0005829,GO:0006013,GO:0006487,GO:0009298,GO:0045047,GO:0062040	phosphomannomutase activity|cytosol|mannose metabolic process|protein N-linked glycosylation|GDP-mannose biosynthetic process|protein targeting to ER|fungal biofilm matrix	ko00520,ko00051	Amino sugar and nucleotide sugar metabolism|Fructose and mannose metabolism
B9J08_002601	40793	22919.7	58666.2	2.55964	1.35594	7.79049e-15	1.69044e-13	Up	1692.87	1517.81	1669.69	3981.18	4087.21	3750.9	RPL10	60S ribosomal protein L10	GO:0000027,GO:0002181,GO:0003735,GO:0006415,GO:0022625	ribosomal large subunit assembly|cytoplasmic translation|structural constituent of ribosome|translational termination|cytosolic large ribosomal subunit	ko03010	Ribosome
B9J08_002604	282.23	218.797	345.662	1.57983	0.65977	0.0458176	0.0933105	Up	3.96569	3.5602	4.24959	3.97958	7.11233	6.25357	BFR2	Protein BFR2	GO:0000462,GO:0005730,GO:0032040	maturation of SSU-rRNA from tricistronic rRNA transcript (SSU-rRNA, 5.8S rRNA, LSU-rRNA)|nucleolus|small-subunit processome
B9J08_002605	858.466	515.043	1201.89	2.33357	1.22254	1.19162e-10	1.57033e-09	Up	84.7073	60.7664	65.7312	150.843	145.464	163.448	SWS2	37S ribosomal protein SWS2, mitochondrial	GO:0003723,GO:0003735,GO:0005739,GO:0005763,GO:0015935,GO:0032543	RNA binding|structural constituent of ribosome|mitochondrion|mitochondrial small ribosomal subunit|small ribosomal subunit|mitochondrial translation	ko03010	Ribosome
B9J08_002611	3312.91	4195.86	2429.96	0.579131	-0.788037	1.13175e-05	6.62496e-05	Down	44.3747	34.2508	37.2805	24.4719	23.2398	16.0993	KIN2	Serine/threonine-protein kinase KIN2	GO:0004674,GO:0005524,GO:0005634,GO:0005737,GO:0005886,GO:0006468,GO:0006887,GO:0035556,GO:0046777	protein serine/threonine kinase activity|ATP binding|nucleus|cytoplasm|plasma membrane|protein phosphorylation|exocytosis|intracellular signal transduction|protein autophosphorylation
B9J08_002612	150.653	84.5138	216.792	2.56517	1.35906	6.43826e-08	5.74973e-07	Up	2.15481	1.82091	1.41479	5.32306	4.00064	4.09599
B9J08_002616	85.1588	63.1412	107.177	1.69741	0.763336	0.0107587	0.0272014	Up	3.15646	2.81515	2.41051	2.73599	5.32664	3.65821
B9J08_002621	808.742	1077.13	540.358	0.501667	-0.995199	2.42682e-07	1.97175e-06	Down	67.3728	64.8208	61.5675	36.8748	29.5821	22.1266
B9J08_002624	1097.35	1491.94	702.755	0.471034	-1.0861	5.81966e-05	0.000290875	Down	421.184	498.797	542.655	235.216	226.819	283.726
B9J08_002626	469.361	616.285	322.437	0.523194	-0.934582	3.43775e-06	2.19591e-05	Down	72.3999	68.518	76.7822	35.6116	40.0105	30.8405
B9J08_002628	2209.45	3103.69	1315.21	0.423757	-1.23869	1.04606e-05	6.14332e-05	Down	29.8768	43.8456	42.3021	12.5493	16.6144	17.236	acu-15	Transcriptional activator protein acu-15	GO:0000981,GO:0003677,GO:0005634,GO:0006351,GO:0008270	DNA-binding transcription factor activity, RNA polymerase II-specific|DNA binding|nucleus|transcription, DNA-templated|zinc ion binding
B9J08_002629	1713.19	936.779	2489.6	2.65761	1.41013	0.0199978	0.0464523	Up	14.9863	11.9459	17.3696	18.3375	41.7923	49.9938	ILV2	Acetolactate synthase catalytic subunit, mitochondrial	GO:0000287,GO:0003984,GO:0005739,GO:0005948,GO:0009082,GO:0009097,GO:0009099,GO:0030976,GO:0050660	magnesium ion binding|acetolactate synthase activity|mitochondrion|acetolactate synthase complex|branched-chain amino acid biosynthetic process|isoleucine biosynthetic process|valine biosynthetic process|thiamine pyrophosphate binding|flavin adenine dinucleotide binding	ko00660,ko00290,ko00770,ko00650,ko01210,ko01230	C5-Branched dibasic acid metabolism|Valine, leucine and isoleucine biosynthesis|Pantothenate and CoA biosynthesis|Butanoate metabolism|2-Oxocarboxylic acid metabolism|Biosynthesis of amino acids
B9J08_002633	1019.93	1264.65	775.205	0.61298	-0.706089	0.000111577	0.000523307	Down	350.165	387.133	460.351	182.899	236.821	285.9	YIL156W-B	Uncharacterized protein YIL156W-B
B9J08_002635	1997.16	2481.77	1512.55	0.609467	-0.714381	8.52065e-05	0.000412889	Down	69.5789	67.3407	72.2616	46.9902	38.2029	35.8773	gna-3	Guanine nucleotide-binding protein alpha-3 subunit	GO:0001664,GO:0003924,GO:0005525,GO:0005834,GO:0007188,GO:0030435,GO:0031683,GO:0046872,GO:0048315	G protein-coupled receptor binding|GTPase activity|GTP binding|heterotrimeric G-protein complex|adenylate cyclase-modulating G protein-coupled receptor signaling pathway|sporulation resulting in formation of a cellular spore|G-protein beta/gamma-subunit complex binding|metal ion binding|conidium formation	ko04540,ko04015,ko04071,ko04024,ko04530,ko04022	Gap junction|Rap1 signaling pathway|Sphingolipid signaling pathway|cAMP signaling pathway|Tight junction|cGMP-PKG signaling pathway
B9J08_002637	2589.1	3129.61	2048.6	0.654586	-0.611345	0.000564168	0.00218666	Down	68.393	68.9336	66.2679	43.6495	41.4543	38.8691	APE1	Vacuolar aminopeptidase 1	GO:0000324,GO:0005576,GO:0007039,GO:0008270,GO:0015031,GO:0032258,GO:0042802,GO:0070006	fungal-type vacuole|extracellular region|protein catabolic process in the vacuole|zinc ion binding|protein transport|protein localization by the Cvt pathway|identical protein binding|metalloaminopeptidase activity
B9J08_002638	2809.83	1390.83	4228.84	3.04051	1.60431	2.12792e-07	1.74729e-06	Up	54.8106	43.3791	41.4323	177.182	122.701	101.913	DYS1	Deoxyhypusine synthase	GO:0008612,GO:0034038	peptidyl-lysine modification to peptidyl-hypusine|deoxyhypusine synthase activity
B9J08_002642	852.021	626.629	1077.41	1.71938	0.781888	3.96169e-05	0.000205422	Up	94.5212	82.3152	83.8392	134.245	146.526	163.992	COX23	Cytochrome c oxidase-assembly factor COX23, mitochondrial	GO:0005758	mitochondrial intermembrane space
B9J08_002643	579.326	740.236	418.417	0.565248	-0.823045	3.41878e-05	0.000179686	Down	36.717	38.9924	35.4948	19.5595	16.2439	17.4485
B9J08_002644	233.64	181.86	285.42	1.56945	0.650257	0.00329514	0.00994618	Up	7.25961	6.04579	5.73963	10.6681	10.7564	6.91664	NCS2	Cytoplasmic tRNA 2-thiolation protein 2	GO:0000049,GO:0001403,GO:0002098,GO:0002143,GO:0005829,GO:0007124,GO:0016779,GO:0032447,GO:0034227	tRNA binding|invasive growth in response to glucose limitation|tRNA wobble uridine modification|tRNA wobble position uridine thiolation|cytosol|pseudohyphal growth|nucleotidyltransferase activity|protein urmylation|tRNA thio-modification	ko04122	Sulfur relay system
B9J08_002648	531.45	410.222	652.678	1.59104	0.669969	0.000621913	0.00237806	Up	74.9794	56.4913	60.0726	102.538	91.4362	84.1959	PKR1	V-type ATPase assembly factor PKR1	GO:0030176,GO:0070072	integral component of endoplasmic reticulum membrane|vacuolar proton-transporting V-type ATPase complex assembly
B9J08_002650	914.534	557.54	1271.53	2.2806	1.18941	2.33323e-10	2.98024e-09	Up	10.6231	9.65471	8.01219	22.1682	21.135	17.1444
B9J08_002651	2713.47	1668.41	3758.53	2.25276	1.17169	5.54739e-11	7.66562e-10	Up	25.7076	22.3667	18.88	49.2739	48.1495	45.5997	ISM1	Isoleucine--tRNA ligase, mitochondrial	GO:0000049,GO:0002161,GO:0004822,GO:0005524,GO:0005739,GO:0005759,GO:0005829,GO:0006428,GO:0032543,GO:0070152	tRNA binding|aminoacyl-tRNA editing activity|isoleucine-tRNA ligase activity|ATP binding|mitochondrion|mitochondrial matrix|cytosol|isoleucyl-tRNA aminoacylation|mitochondrial translation|mitochondrial isoleucyl-tRNA aminoacylation	ko00970	Aminoacyl-tRNA biosynthesis
B9J08_002654	1578.29	2173.77	982.817	0.452127	-1.1452	6.03974e-10	7.18776e-09	Down	72.1003	58.8086	60.9415	34.1668	26.9197	22.1438
B9J08_002659	987.34	750.653	1224.03	1.63062	0.705416	0.00691241	0.0187961	Up	28.7394	18.9155	15.4026	41.393	24.6519	30.326	qutD	Probable quinate permease	GO:0005886,GO:0016021,GO:0019630,GO:0022857	plasma membrane|integral component of membrane|quinate metabolic process|transmembrane transporter activity
B9J08_002660	6534.38	12847.5	221.272	0.017223	-5.85952	8.59778e-118	1.16135e-114	Down	334.022	399.955	378.74	13.3419	2.70819	2.34398	qutD	Probable quinate permease	GO:0005886,GO:0016021,GO:0019630,GO:0022857	plasma membrane|integral component of membrane|quinate metabolic process|transmembrane transporter activity
B9J08_002666	2582.16	3102.11	2062.21	0.664776	-0.589059	0.0082569	0.0218579	Down	95.343	88.854	99.2892	40.4637	64.4524	76.2097	AGP2	General amino acid permease AGP2	GO:0000329,GO:0005789,GO:0005887,GO:0006865,GO:0022857,GO:1902047,GO:1902269,GO:1902274	fungal-type vacuole membrane|endoplasmic reticulum membrane|integral component of plasma membrane|amino acid transport|transmembrane transporter activity|polyamine transmembrane transport|positive regulation of polyamine transmembrane transport|positive regulation of (R)-carnitine transmembrane transport
B9J08_002668	1232.28	1674.68	789.875	0.471657	-1.08419	3.41751e-09	3.71525e-08	Down	37.0877	36.4709	43.6812	16.6077	18.4654	17.0892	CYP52A12	Cytochrome P450 52A12	GO:0005506,GO:0016020,GO:0016712,GO:0020037	iron ion binding|membrane|oxidoreductase activity, acting on paired donors, with incorporation or reduction of molecular oxygen, reduced flavin or flavoprotein as one donor, and incorporation of one atom of oxygen|heme binding
B9J08_002669	31516.8	61854.4	1179.2	0.0190641	-5.713	7.06721e-06	4.27116e-05	Down	455.974	1805.36	2109.41	24.8925	27.5403	24.1106	PCK1	Phosphoenolpyruvate carboxykinase (ATP)	GO:0004612,GO:0005524,GO:0006094	phosphoenolpyruvate carboxykinase (ATP) activity|ATP binding|gluconeogenesis	ko00710,ko00020,ko01200,ko00620,ko00010	Carbon fixation in photosynthetic organisms|Citrate cycle (TCA cycle)|Carbon metabolism|Pyruvate metabolism|Glycolysis / Gluconeogenesis
B9J08_002677	3472.62	1541.43	5403.81	3.50571	1.80971	8.82332e-11	1.18588e-09	Up	26.5831	22.1944	21.7732	63.1852	90.265	76.2714	MIS1	C-1-tetrahydrofolate synthase, mitochondrial	GO:0000105,GO:0004329,GO:0004477,GO:0004488,GO:0005524,GO:0005737,GO:0005739,GO:0006139,GO:0006164,GO:0009086,GO:0009113,GO:0009257,GO:0035999,GO:0046656	histidine biosynthetic process|formate-tetrahydrofolate ligase activity|methenyltetrahydrofolate cyclohydrolase activity|methylenetetrahydrofolate dehydrogenase (NADP+) activity|ATP binding|cytoplasm|mitochondrion|nucleobase-containing compound metabolic process|purine nucleotide biosynthetic process|methionine biosynthetic process|purine nucleobase biosynthetic process|10-formyltetrahydrofolate …	ko00670	One carbon pool by folate
B9J08_002680	1394.33	1798.78	989.873	0.550302	-0.861705	3.07646e-06	1.99306e-05	Down	29.5054	27.0149	27.5788	17.482	14.077	12.3621
B9J08_002683	3348.03	5182.53	1513.53	0.292044	-1.77574	3.73898e-06	2.37388e-05	Down	118.517	179.101	204.312	46.3934	44.1255	45.4607	ISS1	Aromatic aminotransferase ISS1	GO:0004838,GO:0005737,GO:0005829,GO:0006555,GO:0006558,GO:0006568,GO:0006569,GO:0006570,GO:0008483,GO:0009072,GO:0009641,GO:0009693,GO:0009698,GO:0009851,GO:0010252,GO:0010326,GO:0010366,GO:0030170,GO:0050362,GO:1901997	L-tyrosine:2-oxoglutarate aminotransferase activity|cytoplasm|cytosol|methionine metabolic process|L-phenylalanine metabolic process|tryptophan metabolic process|tryptophan catabolic process|tyrosine metabolic process|transaminase activity|aromatic amino acid family metabolic process|shade avoidance|ethylene biosynthetic process|phenylpropanoid metabolic process|auxin biosynthetic process|auxin h…
B9J08_002685	203.052	297.56	108.544	0.364782	-1.45489	6.75584e-07	4.98659e-06	Down	6.27024	9.24338	8.15669	2.97528	2.46987	2.42806	SPCC757.13	Uncharacterized transporter C757.13	GO:0005783,GO:0016021,GO:0035442,GO:0071916	endoplasmic reticulum|integral component of membrane|dipeptide transmembrane transport|dipeptide transmembrane transporter activity
B9J08_002687	2658.87	1278.35	4039.38	3.15983	1.65985	3.38428e-06	2.1674e-05	Up	27.8133	22.3538	24.4137	55.9491	74.6645	89.5517	MRR1	Multidrug resistance regulator 1	GO:0000978,GO:0000982,GO:0005634,GO:0006351,GO:0008270,GO:0035690,GO:0045944	RNA polymerase II proximal promoter sequence-specific DNA binding|transcription factor activity, RNA polymerase II proximal promoter sequence-specific DNA binding|nucleus|transcription, DNA-templated|zinc ion binding|cellular response to drug|positive regulation of transcription by RNA polymerase II
B9J08_002688	793.442	1126.76	460.122	0.408358	-1.29209	0.0162358	0.0388666	Down	18.9652	22.6807	39.6885	5.70103	9.2771	15.0013	FDH1	Formate dehydrogenase 1	GO:0005737,GO:0008863,GO:0016616,GO:0042183,GO:0051287	cytoplasm|formate dehydrogenase (NAD+) activity|oxidoreductase activity, acting on the CH-OH group of donors, NAD or NADP as acceptor|formate catabolic process|NAD binding	ko00680,ko00630,ko01200	Methane metabolism|Glyoxylate and dicarboxylate metabolism|Carbon metabolism
B9J08_002690	2374.75	1875.09	2874.41	1.53294	0.616301	0.0386143	0.0808029	Up	56.2477	60.7655	47.5907	108.49	73.6896	55.7518	SPAC1039.06	D-serine dehydratase	GO:0005634,GO:0005829,GO:0008721,GO:0036088	nucleus|cytosol|D-serine ammonia-lyase activity|D-serine catabolic process	ko00260	Glycine, serine and threonine metabolism
B9J08_002693	1274.86	802.74	1746.97	2.17627	1.12185	8.58663e-10	1.00419e-08	Up	170.978	140.895	156.789	371.959	303.762	326.673	MRPL44	54S ribosomal protein L44, mitochondrial	GO:0003735,GO:0005762,GO:0032543	structural constituent of ribosome|mitochondrial large ribosomal subunit|mitochondrial translation
B9J08_002703	6543.63	8644.72	4442.55	0.513903	-0.960432	7.54934e-08	6.65401e-07	Down	542.437	482.96	451.915	320.186	182.177	215.14	SPBPB21E7.04c	Probable catechol O-methyltransferase 2	GO:0000324,GO:0005739,GO:0006584,GO:0008171,GO:0046872	fungal-type vacuole|mitochondrion|catecholamine metabolic process|O-methyltransferase activity|metal ion binding	ko00350,ko00140,ko00965	Tyrosine metabolism|Steroid hormone biosynthesis|Betalain biosynthesis
B9J08_002706	6097.83	3995.63	8200.04	2.05225	1.03721	0.00253898	0.00797102	Up	69.6971	70.8251	62.3609	95.6952	134.81	164.251	MDL1	ATP-dependent permease MDL1	GO:0005524,GO:0016021,GO:0042626	ATP binding|integral component of membrane|ATPase activity, coupled to transmembrane movement of substances
B9J08_002707	1228.68	1699.04	758.326	0.446327	-1.16383	4.13983e-10	5.06052e-09	Down	14.5883	12.3336	11.2434	6.18683	5.31943	4.76496	ATG26	Sterol 3-beta-glucosyltransferase	GO:0005737,GO:0005975,GO:0008194,GO:0016020,GO:0016126,GO:0016906,GO:0030259,GO:0043231,GO:0102202,GO:0102203,GO:0102205	cytoplasm|carbohydrate metabolic process|UDP-glycosyltransferase activity|membrane|sterol biosynthetic process|sterol 3-beta-glucosyltransferase activity|lipid glycosylation|intracellular membrane-bounded organelle|soladodine glucosyltransferase activity|brassicasterol glucosyltransferase activity|cholesterol allpha-glucosyltransferase activity
B9J08_002708	3505.68	2172.72	4838.65	2.227	1.1551	0.00137689	0.00472493	Up	56.2492	46.7129	52.5966	77.4527	112.729	131.438	MET2	Homoserine O-acetyltransferase	GO:0000096,GO:0004414,GO:0005737,GO:0009086,GO:0009092	sulfur amino acid metabolic process|homoserine O-acetyltransferase activity|cytoplasm|methionine biosynthetic process|homoserine metabolic process	ko00270	Cysteine and methionine metabolism
B9J08_002709	201.284	126.031	276.536	2.19418	1.13368	1.09533e-06	7.80748e-06	Up	6.85936	6.2829	6.69476	16.309	14.0852	12.1501
B9J08_002710	3088.18	2455.63	3720.73	1.51518	0.599494	0.000763464	0.00284876	Up	35.625	33.1705	31.9137	46.6312	47.6878	49.1738	MRR1	Multidrug resistance regulator 1	GO:0000978,GO:0000982,GO:0005634,GO:0006351,GO:0008270,GO:0035690,GO:0045944	RNA polymerase II proximal promoter sequence-specific DNA binding|transcription factor activity, RNA polymerase II proximal promoter sequence-specific DNA binding|nucleus|transcription, DNA-templated|zinc ion binding|cellular response to drug|positive regulation of transcription by RNA polymerase II
B9J08_002713	1237.01	1664.1	809.922	0.486703	-1.03889	6.23477e-06	3.80209e-05	Down	78.8328	81.3628	89.321	57.7726	31.1536	26.3573					ko04146	Peroxisome
B9J08_002714	2090.36	1009.37	3171.35	3.14191	1.65164	1.62909e-19	5.868e-18	Up	26.9721	21.3872	19.6716	64.955	71.9208	64.0965	SPAC1527.03	Uncharacterized HTH La-type RNA-binding protein C1527.03	GO:0002181,GO:0003723,GO:0005829,GO:0005844	cytoplasmic translation|RNA binding|cytosol|polysome
B9J08_002718	22743.9	11356.2	34131.6	3.00555	1.58763	1.56253e-19	5.66602e-18	Up	1059.33	949.256	1087.7	3140.21	2945.12	2759.73	RPL24	60S ribosomal protein L24	GO:0005840	ribosome	ko03010	Ribosome
B9J08_002719	8360.77	3669.24	13052.3	3.55722	1.83075	8.59461e-25	5.33755e-23	Up	424.213	356.129	352.349	1361.28	1186.3	1201.31	RPL30	60S ribosomal protein L30	GO:0003735,GO:0006364,GO:0006412,GO:0022625,GO:0030627,GO:0048025	structural constituent of ribosome|rRNA processing|translation|cytosolic large ribosomal subunit|pre-mRNA 5'-splice site binding|negative regulation of mRNA splicing, via spliceosome	ko03010	Ribosome
B9J08_002722	533.488	731.735	335.241	0.458145	-1.12612	1.79731e-07	1.49091e-06	Down	27.0504	24.884	25.9142	17.8233	8.81358	7.36692	CUE2	Ubiquitin-binding protein CUE2	GO:0043130	ubiquitin binding
B9J08_002734	1400.17	2645.06	155.283	0.0587069	-4.09033	2.68769e-08	2.53431e-07	Down	38.3955	68.2364	90.0851	3.96176	4.12085	2.99508
B9J08_002735	3592.97	6843.63	342.304	0.0500179	-4.32141	3.98596e-12	6.24236e-11	Down	72.9553	109.528	140.161	5.79418	5.93718	3.91556
B9J08_002736	3453.95	4293.73	2614.17	0.608833	-0.71588	3.74961e-05	0.000195363	Down	73.9241	68.2844	68.3895	37.3573	39.2419	43.2317	TUL1	Transmembrane E3 ubiquitin-protein ligase 1	GO:0000139,GO:0004842,GO:0005770,GO:0005794,GO:0006511,GO:0008270,GO:0016021,GO:0016567,GO:0043162,GO:0044695,GO:0061630	Golgi membrane|ubiquitin-protein transferase activity|late endosome|Golgi apparatus|ubiquitin-dependent protein catabolic process|zinc ion binding|integral component of membrane|protein ubiquitination|ubiquitin-dependent protein catabolic process via the multivesicular body sorting pathway|Dsc E3 ubiquitin ligase complex|ubiquitin protein ligase activity
B9J08_002737	1543.2	913.371	2173.04	2.37914	1.25044	6.62046e-12	1.0162e-10	Up	24.1939	19.2773	22.0718	52.1113	53.5055	41.4202	UGA2	Succinate-semialdehyde dehydrogenase [NADP(+)]	GO:0004777,GO:0006540,GO:0009013,GO:0009450,GO:0034599	succinate-semialdehyde dehydrogenase (NAD+) activity|glutamate decarboxylation to succinate|succinate-semialdehyde dehydrogenase [NAD(P)+] activity|gamma-aminobutyric acid catabolic process|cellular response to oxidative stress	ko00760,ko00310,ko00250,ko00650,ko00350	Nicotinate and nicotinamide metabolism|Lysine degradation|Alanine, aspartate and glutamate metabolism|Butanoate metabolism|Tyrosine metabolism
B9J08_002741	230.392	129.893	330.892	2.54742	1.34904	3.28699e-07	2.59643e-06	Up	3.82774	2.34894	3.23418	5.76899	7.75859	8.15453	UTP7	U3 small nucleolar RNA-associated protein 7	GO:0000447,GO:0000462,GO:0000472,GO:0000480,GO:0005654,GO:0005730,GO:0030688,GO:0031167,GO:0032040	endonucleolytic cleavage in ITS1 to separate SSU-rRNA from 5.8S rRNA and LSU-rRNA from tricistronic rRNA transcript (SSU-rRNA, 5.8S rRNA, LSU-rRNA)|maturation of SSU-rRNA from tricistronic rRNA transcript (SSU-rRNA, 5.8S rRNA, LSU-rRNA)|endonucleolytic cleavage to generate mature 5'-end of SSU-rRNA from (SSU-rRNA, 5.8S rRNA, LSU-rRNA)|endonucleolytic cleavage in 5'-ETS of tricistronic rRNA transc…
B9J08_002742	5109.88	3800.68	6419.08	1.68893	0.756112	1.32635e-05	7.6156e-05	Up	134.949	141.307	123.826	242.247	197.027	199.548	URA9	Dihydroorotate dehydrogenase (quinone), mitochondrial	GO:0004152,GO:0005739,GO:0005743,GO:0005886,GO:0006207,GO:0009220,GO:0016021,GO:0031304,GO:0044205	dihydroorotate dehydrogenase activity|mitochondrion|mitochondrial inner membrane|plasma membrane|'de novo' pyrimidine nucleobase biosynthetic process|pyrimidine ribonucleotide biosynthetic process|integral component of membrane|intrinsic component of mitochondrial inner membrane|'de novo' UMP biosynthetic process	ko00240	Pyrimidine metabolism
B9J08_002745	1635.99	1283.95	1988.03	1.54836	0.630745	0.000458334	0.00183436	Up	54.2409	49.3672	48.7196	77.9134	70.0327	74.3309	SHY1	Cytochrome oxidase assembly protein SHY1	GO:0005743,GO:0016021,GO:0033617,GO:0051082	mitochondrial inner membrane|integral component of membrane|mitochondrial respiratory chain complex IV assembly|unfolded protein binding
B9J08_002746	1878.94	885.18	2872.7	3.24533	1.69837	8.00702e-08	7.00031e-07	Up	26.277	21.1897	18.8035	51.5446	80.1768	69.3756	NOP56	Nucleolar protein 56	GO:0000154,GO:0000451,GO:0005654,GO:0005730,GO:0006364,GO:0030515,GO:0031167,GO:0031428,GO:0032040	rRNA modification|rRNA 2'-O-methylation|nucleoplasm|nucleolus|rRNA processing|snoRNA binding|rRNA methylation|box C/D snoRNP complex|small-subunit processome	ko03008	Ribosome biogenesis in eukaryotes
B9J08_002747	158.395	199.617	117.173	0.586989	-0.768595	0.00144844	0.00490962	Down	10.186	10.0745	9.81658	3.18062	4.98041	5.21296					ko04113	Meiosis - yeast
B9J08_002755	4216.53	2446.4	5986.65	2.44712	1.29109	3.55536e-13	6.15693e-12	Up	70.7218	61.47	63.2425	147.791	144.432	150.999	MSS51	Protein MSS51, mitochondrial	GO:0006397,GO:0008380,GO:0031314,GO:0033617,GO:0045182,GO:0070131	mRNA processing|RNA splicing|extrinsic component of mitochondrial inner membrane|mitochondrial respiratory chain complex IV assembly|translation regulator activity|positive regulation of mitochondrial translation
B9J08_002761	1553.67	2431.78	675.562	0.277806	-1.84785	2.13682e-22	1.00393e-20	Down	81.6929	76.8327	75.0617	30.9503	21.467	10.9594	CHT3	Chitinase 3	GO:0000272,GO:0000282,GO:0004568,GO:0005576,GO:0006032,GO:0008061,GO:0009986	polysaccharide catabolic process|cellular bud site selection|chitinase activity|extracellular region|chitin catabolic process|chitin binding|cell surface	ko00520	Amino sugar and nucleotide sugar metabolism
B9J08_002762	11951.6	22341.9	1561.32	0.0698832	-3.83891	5.42753e-18	1.62016e-16	Down	406.586	556.414	637.953	24.5389	38.3118	41.7973	INO1	Inositol-3-phosphate synthase	GO:0004512,GO:0005737,GO:0006021,GO:0008654,GO:0009986,GO:0030446	inositol-3-phosphate synthase activity|cytoplasm|inositol biosynthetic process|phospholipid biosynthetic process|cell surface|hyphal cell wall	ko00562,ko00521	Inositol phosphate metabolism|Streptomycin biosynthesis
B9J08_002763	15620.9	19326.5	11915.3	0.616524	-0.697771	7.87783e-05	0.000384498	Down	365.692	323.654	321.819	243.976	181.121	165.08	FAA1	Long-chain-fatty-acid--CoA ligase 1	GO:0004467,GO:0005524,GO:0005811,GO:0005886,GO:0031956,GO:0035336,GO:0044539,GO:0102391,GO:1905329	long-chain fatty acid-CoA ligase activity|ATP binding|lipid droplet|plasma membrane|medium-chain fatty acid-CoA ligase activity|long-chain fatty-acyl-CoA metabolic process|long-chain fatty acid import|decanoate-CoA ligase activity|sphingoid long-chain base transport	ko00071,ko00061,ko04146,ko02024,ko01212	Fatty acid degradation|Fatty acid biosynthesis|Peroxisome|Quorum sensing|Fatty acid metabolism
B9J08_002765	765.935	571.665	960.204	1.67966	0.748173	9.35281e-05	0.000446801	Up	106.61	100.393	114.164	154.028	181.217	183.383	COA6	Cytochrome c oxidase assembly factor 6	GO:0005507,GO:0005634,GO:0005758,GO:0005886,GO:0006878,GO:0008535,GO:0033617,GO:0042774	copper ion binding|nucleus|mitochondrial intermembrane space|plasma membrane|cellular copper ion homeostasis|respiratory chain complex IV assembly|mitochondrial respiratory chain complex IV assembly|plasma membrane ATP synthesis coupled electron transport
B9J08_002767	5417.11	6636.72	4197.5	0.632466	-0.66094	0.000123547	0.00056956	Down	301.145	285.32	319.613	162.362	181.361	189.201	PUP1	Proteasome subunit beta type-2	GO:0004175,GO:0004298,GO:0005634,GO:0005737,GO:0005789,GO:0005839,GO:0010498,GO:0010499,GO:0019774,GO:0034515,GO:0043161	endopeptidase activity|threonine-type endopeptidase activity|nucleus|cytoplasm|endoplasmic reticulum membrane|proteasome core complex|proteasomal protein catabolic process|proteasomal ubiquitin-independent protein catabolic process|proteasome core complex, beta-subunit complex|proteasome storage granule|proteasome-mediated ubiquitin-dependent protein catabolic process	ko03050	Proteasome
B9J08_002768	1530.73	963.844	2097.62	2.17631	1.12188	1.40377e-05	8.01754e-05	Up	39.6174	37.0275	42.3961	64.3518	92.2432	86.9757	AHA1	Hsp90 co-chaperone AHA1	GO:0001671,GO:0005737,GO:0006457,GO:0034605,GO:0051087	ATPase activator activity|cytoplasm|protein folding|cellular response to heat|chaperone binding
B9J08_002769	21772.4	27081.1	16463.7	0.60794	-0.717999	0.000392358	0.00160599	Down	899.768	1012.92	1101.78	443.509	624.643	654.868	FDH1	S-(hydroxymethyl)glutathione dehydrogenase	GO:0006069,GO:0008270,GO:0051903	ethanol oxidation|zinc ion binding|S-(hydroxymethyl)glutathione dehydrogenase activity	ko00982,ko00980,ko00680,ko01220,ko00071,ko00626,ko00350,ko01200,ko00830,ko00625,ko00010	Drug metabolism - cytochrome P450|Metabolism of xenobiotics by cytochrome P450|Methane metabolism|Degradation of aromatic compounds|Fatty acid degradation|Naphthalene degradation|Tyrosine metabolism|Carbon metabolism|Retinol metabolism|Chloroalkane and chloroalkene degradation|Glycolysis / Gluconeogenesis
B9J08_002772	70153.9	49364	90943.7	1.84231	0.881515	3.48546e-07	2.74118e-06	Up	833.978	769.49	753.361	1359.55	1435.81	1278.29	EFT2	Elongation factor 2	GO:0003746,GO:0003924,GO:0005525,GO:0005737,GO:0005886,GO:0006414,GO:0008144,GO:0009986,GO:0016020,GO:0030445,GO:0035690	translation elongation factor activity|GTPase activity|GTP binding|cytoplasm|plasma membrane|translational elongation|drug binding|cell surface|membrane|yeast-form cell wall|cellular response to drug	ko04152	AMPK signaling pathway
B9J08_002773	4383.69	2536.57	6230.81	2.45639	1.29654	0.00469148	0.0135149	Up	95.0849	103.124	115.619	156.41	244.867	315.008
B9J08_002775	325.639	251.624	399.655	1.58831	0.667489	0.0339705	0.0730662	Up	15.8417	17.1269	22.6172	19.5369	31.4451	26.7133	SFM1	Protein arginine N-methyltransferase SFM1	GO:0005737,GO:0018216,GO:0035241	cytoplasm|peptidyl-arginine methylation|protein-arginine omega-N monomethyltransferase activity
B9J08_002778	7220.91	4131.11	10310.7	2.49587	1.31954	8.23344e-14	1.5465e-12	Up	77.2394	70.958	70.0618	163.444	175.955	168.79	THS1	Threonine--tRNA ligase, cytoplasmic	GO:0004829,GO:0005524,GO:0005737,GO:0006435	threonine-tRNA ligase activity|ATP binding|cytoplasm|threonyl-tRNA aminoacylation	ko00970	Aminoacyl-tRNA biosynthesis
B9J08_002780	6482.98	4972.51	7993.45	1.60753	0.684845	7.6094e-05	0.000372406	Up	150.134	140.184	128.007	233.497	187.658	206.274	DLD2	D-2-hydroxyglutarate--pyruvate transhydrogenase DLD2	GO:0003779,GO:0004458,GO:0005739,GO:0005759,GO:0019516,GO:0022904,GO:0031234,GO:0051990,GO:0071949,GO:1903457	actin binding|D-lactate dehydrogenase (cytochrome) activity|mitochondrion|mitochondrial matrix|lactate oxidation|respiratory electron transport chain|extrinsic component of cytoplasmic side of plasma membrane|(R)-2-hydroxyglutarate dehydrogenase activity|FAD binding|lactate catabolic process	ko00620	Pyruvate metabolism
B9J08_002786	1953.3	962.999	2943.6	3.0567	1.61197	1.31771e-18	4.34122e-17	Up	119.399	102.589	103.483	313.147	318.961	316.192	MNP1	54S ribosomal protein L12, mitochondrial	GO:0003735,GO:0005762,GO:0032543,GO:0042645	structural constituent of ribosome|mitochondrial large ribosomal subunit|mitochondrial translation|mitochondrial nucleoid	ko03010	Ribosome
B9J08_002788	2171.11	3081.55	1260.66	0.4091	-1.28948	2.41839e-10	3.07449e-09	Down	96.3375	91.5999	95.126	57.2195	27.7668	27.472	TPK2	cAMP-dependent protein kinase type 2	GO:0000790,GO:0001403,GO:0004691,GO:0005524,GO:0005634,GO:0005829,GO:0005952,GO:0006468,GO:0007265,GO:0010607,GO:0010737,GO:0031369,GO:2000766	nuclear chromatin|invasive growth in response to glucose limitation|cAMP-dependent protein kinase activity|ATP binding|nucleus|cytosol|cAMP-dependent protein kinase complex|protein phosphorylation|Ras protein signal transduction|negative regulation of cytoplasmic mRNA processing body assembly|protein kinase A signaling|translation initiation factor binding|negative regulation of cytoplasmic trans…	ko04540,ko04340,ko04113,ko04341,ko04014,ko04310,ko04024,ko04010,ko04114,ko04020	Gap junction|Hedgehog signaling pathway|Meiosis - yeast|Hedgehog signaling pathway - fly|Ras signaling pathway|Wnt signaling pathway|cAMP signaling pathway|MAPK signaling pathway|Oocyte meiosis|Calcium signaling pathway
B9J08_002791	4190.02	5147.45	3232.59	0.627998	-0.671169	0.000176079	0.000785363	Down	314.307	301.385	302.417	220.446	158.875	156.956	YNL010W	Uncharacterized phosphatase YNL010W	GO:0000121,GO:0005634,GO:0005737,GO:0016788	glycerol-1-phosphatase activity|nucleus|cytoplasm|hydrolase activity, acting on ester bonds
B9J08_002795	1228.27	946.598	1509.95	1.59514	0.673679	0.000283288	0.00120142	Up	26.1805	23.2479	18.9229	31.5033	39.1657	32.4577	FLU1	Major facilitator superfamily multidrug transporter FLU1	GO:0000296,GO:0000297,GO:0000329,GO:0005886,GO:0005887,GO:0006855,GO:0015238,GO:0015606,GO:0015833,GO:0015848,GO:0015903,GO:1902047	spermine transport|spermine transmembrane transporter activity|fungal-type vacuole membrane|plasma membrane|integral component of plasma membrane|drug transmembrane transport|drug transmembrane transporter activity|spermidine transmembrane transporter activity|peptide transport|spermidine transport|fluconazole transport|polyamine transmembrane transport
B9J08_002800	80.1789	112.506	47.8516	0.425325	-1.23336	8.13249e-05	0.000395142	Down	5.45619	3.16054	6.05724	2.31792	2.29513	1.08708	sap49	Spliceosome-associated protein 49	GO:0000398,GO:0003723,GO:0005634,GO:0005686,GO:0005829,GO:0045292,GO:0071004,GO:1990904	mRNA splicing, via spliceosome|RNA binding|nucleus|U2 snRNP|cytosol|mRNA cis splicing, via spliceosome|U2-type prespliceosome|ribonucleoprotein complex	ko03040	Spliceosome
B9J08_002801	104.693	54.8344	154.552	2.81853	1.49494	0.00147782	0.00499042	Up	1.8155	1.8537	2.21132	3.37519	6.68655	4.46902	BCD1	Box C/D snoRNA protein 1	GO:0000463,GO:0000492,GO:0003676,GO:0005634,GO:0016074,GO:0046872,GO:0048254,GO:0070761	maturation of LSU-rRNA from tricistronic rRNA transcript (SSU-rRNA, 5.8S rRNA, LSU-rRNA)|box C/D snoRNP assembly|nucleic acid binding|nucleus|snoRNA metabolic process|metal ion binding|snoRNA localization|pre-snoRNP complex
B9J08_002802	1041.3	490.955	1591.64	3.24192	1.69685	5.47517e-19	1.86052e-17	Up	41.1628	35.0162	37.7845	103.17	119.447	122.707
B9J08_002806	820.496	496.13	1144.86	2.30759	1.20638	2.90526e-10	3.6252e-09	Up	32.1948	30.883	33.435	67.3063	76.9259	72.28	ATP23	Mitochondrial inner membrane protease ATP23	GO:0004222,GO:0005743,GO:0046872	metalloendopeptidase activity|mitochondrial inner membrane|metal ion binding
B9J08_002807	6349.95	4638.64	8061.27	1.73785	0.797306	4.43308e-06	2.77542e-05	Up	151.58	129.558	121.636	246.214	186.028	228.987	ARE2	Sterol O-acyltransferase 2	GO:0004772,GO:0005789,GO:0008203,GO:0016021,GO:0034736	sterol O-acyltransferase activity|endoplasmic reticulum membrane|cholesterol metabolic process|integral component of membrane|cholesterol O-acyltransferase activity	ko00100	Steroid biosynthesis
B9J08_002809	1122.04	592.508	1651.57	2.78742	1.47893	2.0407e-15	4.77311e-14	Up	61.4056	40.6091	45.1004	139.049	146.702	108.671	IMG1	54S ribosomal protein IMG1, mitochondrial	GO:0003735,GO:0005762,GO:0032543	structural constituent of ribosome|mitochondrial large ribosomal subunit|mitochondrial translation
B9J08_002813	29247.9	12476.4	46019.3	3.68851	1.88304	5.06242e-16	1.26631e-14	Up	179.989	141.617	157.722	468.622	612.53	582.96	CEF3	Elongation factor 3	GO:0003746,GO:0003924,GO:0005524,GO:0005737,GO:0005886,GO:0006414,GO:0009986,GO:0016887,GO:0030445	translation elongation factor activity|GTPase activity|ATP binding|cytoplasm|plasma membrane|translational elongation|cell surface|ATPase activity|yeast-form cell wall
B9J08_002816	449.55	334.333	564.767	1.68924	0.75637	0.000160024	0.000722315	Up	17.8418	16.6215	14.7448	28.3325	25.873	22.9492	YMC1	Mitochondrial glycine transporter YMC1	GO:0005342,GO:0005739,GO:0005743,GO:0006783,GO:0006839,GO:0015187,GO:0016021,GO:1904983	organic acid transmembrane transporter activity|mitochondrion|mitochondrial inner membrane|heme biosynthetic process|mitochondrial transport|glycine transmembrane transporter activity|integral component of membrane|glycine import into mitochondrion
B9J08_002822	3790.01	4600.44	2979.57	0.647671	-0.626667	0.000317789	0.00132896	Down	168.065	157.689	162.673	98.577	96.3834	106.131	MRI1	Methylthioribose-1-phosphate isomerase	GO:0005634,GO:0005737,GO:0019284,GO:0019509,GO:0046523	nucleus|cytoplasm|L-methionine salvage from S-adenosylmethionine|L-methionine salvage from methylthioadenosine|S-methyl-5-thioribose-1-phosphate isomerase activity	ko00270	Cysteine and methionine metabolism
B9J08_002825	760.705	1117.75	403.658	0.361134	-1.4694	1.05765e-11	1.56991e-10	Down	598.988	764.488	739.78	253.114	232.807	163.013
B9J08_002826	9698.64	5228.1	14169.2	2.71019	1.4384	1.80643e-09	2.01656e-08	Up	58.0395	52.9376	52.6029	114.348	157.248	140.42	VAS1	Valine--tRNA ligase, mitochondrial	GO:0002161,GO:0004832,GO:0005524,GO:0005737,GO:0005739,GO:0005829,GO:0006438	aminoacyl-tRNA editing activity|valine-tRNA ligase activity|ATP binding|cytoplasm|mitochondrion|cytosol|valyl-tRNA aminoacylation	ko00970	Aminoacyl-tRNA biosynthesis
B9J08_002827	614.86	392.197	837.524	2.13547	1.09455	0.000322779	0.00134878	Up	11.762	10.8635	10.863	16.8537	24.7026	25.2946	PRP31	Pre-mRNA-processing factor 31	GO:0000244,GO:0000387,GO:0000398,GO:0003723,GO:0005681,GO:0005687,GO:0046540	spliceosomal tri-snRNP complex assembly|spliceosomal snRNP assembly|mRNA splicing, via spliceosome|RNA binding|spliceosomal complex|U4 snRNP|U4/U6 x U5 tri-snRNP complex	ko03040	Spliceosome
B9J08_002830	1193.1	1544.55	841.653	0.544916	-0.875893	0.00493041	0.014065	Down	83.5272	65.0663	59.2847	55.4309	26.2786	25.1795	AYR1	NADPH-dependent 1-acyldihydroxyacetone phosphate reductase	GO:0000140,GO:0004806,GO:0005783,GO:0005811,GO:0006654,GO:0019433,GO:0102566	acylglycerone-phosphate reductase activity|triglyceride lipase activity|endoplasmic reticulum|lipid droplet|phosphatidic acid biosynthetic process|triglyceride catabolic process|1-acyl dihydroxyacetone phosphate reductase activity
B9J08_002831	6330.09	11015.7	1644.53	0.14929	-2.74381	1.47793e-10	1.91493e-09	Down	600.298	775.297	985.513	179.992	67.3195	92.9099	ADY2	Accumulation of dyads protein 2	GO:0005774,GO:0005886,GO:0006846,GO:0006847,GO:0008519,GO:0015123,GO:0015696,GO:0016021,GO:0019740,GO:0051321,GO:0055085	vacuolar membrane|plasma membrane|acetate transport|plasma membrane acetate transport|ammonium transmembrane transporter activity|acetate transmembrane transporter activity|ammonium transport|integral component of membrane|nitrogen utilization|meiotic cell cycle|transmembrane transport
B9J08_002839	1053.38	1320.07	786.688	0.595944	-0.74675	5.28229e-05	0.000266482	Down	39.2619	39.3744	43.2224	24.8612	19.4844	24.6815	YMR034C	Uncharacterized membrane protein YMR034C	GO:0005886,GO:0015248,GO:0016021	plasma membrane|sterol transporter activity|integral component of membrane
B9J08_002840	3941.78	5437.19	2446.37	0.449932	-1.15222	1.41813e-10	1.84187e-09	Down	123.56	127.722	118.417	67.5535	51.3953	41.3954
B9J08_002841	452.761	296.289	609.232	2.0562	1.03998	2.41105e-07	1.96188e-06	Up	30.6909	32.4868	27.6533	65.9493	64.6228	55.5384	AIM11	Altered inheritance of mitochondria protein 11	GO:0016021	integral component of membrane
B9J08_002847	35836.7	48579.3	23094.1	0.47539	-1.07282	3.83188e-10	4.72686e-09	Down	683.845	659.733	703.442	250.571	377.256	287.253		Peroxisomal hydratase-dehydrogenase-epimerase	GO:0005777,GO:0006635,GO:0016491,GO:0016829,GO:0016853	peroxisome|fatty acid beta-oxidation|oxidoreductase activity|lyase activity|isomerase activity
B9J08_002848	587.982	837.996	337.968	0.403306	-1.31005	0.00051317	0.00201795	Down	25.9689	17.3796	18.5604	13.6654	5.60583	3.8504	nimT	M-phase inducer phosphatase	GO:0000079,GO:0000086,GO:0004725,GO:0005634,GO:0005737,GO:0010971,GO:0045840,GO:0045931,GO:0051301,GO:0110032	regulation of cyclin-dependent protein serine/threonine kinase activity|G2/M transition of mitotic cell cycle|protein tyrosine phosphatase activity|nucleus|cytoplasm|positive regulation of G2/M transition of mitotic cell cycle|positive regulation of mitotic nuclear division|positive regulation of mitotic cell cycle|cell division|positive regulation of G2/MI transition of meiotic cell cycle	ko04011,ko04111	MAPK signaling pathway - yeast|Cell cycle - yeast
B9J08_002849	410.947	565.623	256.271	0.453078	-1.14217	2.67331e-06	1.75931e-05	Down	11.9487	9.90934	10.0726	6.61153	4.09582	2.96986	SAK1	SNF1-activating kinase 1	GO:0004674,GO:0005524,GO:0005634,GO:0005737,GO:0005979,GO:0006261,GO:0006468,GO:0007124,GO:0018107,GO:0035556,GO:1900180	protein serine/threonine kinase activity|ATP binding|nucleus|cytoplasm|regulation of glycogen biosynthetic process|DNA-dependent DNA replication|protein phosphorylation|pseudohyphal growth|peptidyl-threonine phosphorylation|intracellular signal transduction|regulation of protein localization to nucleus
B9J08_002851	6049.58	7265.88	4833.29	0.665204	-0.588131	0.000633226	0.00241278	Down	345.313	346.408	363.025	215.528	230.459	222.949	SCL1	Proteasome subunit alpha type-1	GO:0004175,GO:0004298,GO:0005634,GO:0005737,GO:0005839,GO:0010498,GO:0010499,GO:0019773,GO:0034515,GO:0042175,GO:0043161	endopeptidase activity|threonine-type endopeptidase activity|nucleus|cytoplasm|proteasome core complex|proteasomal protein catabolic process|proteasomal ubiquitin-independent protein catabolic process|proteasome core complex, alpha-subunit complex|proteasome storage granule|nuclear outer membrane-endoplasmic reticulum membrane network|proteasome-mediated ubiquitin-dependent protein catabolic proc…	ko03050	Proteasome
B9J08_002853	673.248	827.164	519.332	0.627846	-0.671517	0.00352457	0.0105328	Down	14.0565	14.9668	12.2623	10.9322	8.35556	5.28482	LYS14	Lysine biosynthesis regulatory protein LYS14	GO:0000978,GO:0001077,GO:0005634,GO:0008270,GO:0009085,GO:0045944,GO:2001196	RNA polymerase II proximal promoter sequence-specific DNA binding|proximal promoter DNA-binding transcription activator activity, RNA polymerase II-specific|nucleus|zinc ion binding|lysine biosynthetic process|positive regulation of transcription by RNA polymerase II|positive regulation of lysine biosynthetic process via alpha-aminoadipate and saccharopine
B9J08_002854	1050.14	832.656	1267.63	1.52239	0.606336	0.000852325	0.00314557	Up	18.9921	12.9041	12.037	23.4274	21.0852	17.8979	APUM7	Putative pumilio homolog 7, chloroplastic	GO:0003723,GO:0005737,GO:0006417,GO:0009507	RNA binding|cytoplasm|regulation of translation|chloroplast
B9J08_002855	79294.5	53375.6	105213	1.97119	0.979063	1.45273e-08	1.43493e-07	Up	930.434	892.619	800.606	1684.47	1771.54	1451.74	PMA1	Plasma membrane ATPase 1	GO:0005524,GO:0005886,GO:0008553,GO:0016021,GO:0046872,GO:0120029	ATP binding|plasma membrane|proton-exporting ATPase activity, phosphorylative mechanism|integral component of membrane|metal ion binding|proton export across plasma membrane	ko00190	Oxidative phosphorylation
B9J08_002862	2811.27	2124.83	3497.71	1.64612	0.719066	4.75295e-05	0.000243183	Up	310.734	309.501	346.621	530.405	486.138	475.008	PET191	Mitochondrial protein PET191	GO:0005758,GO:0031305,GO:0033617	mitochondrial intermembrane space|integral component of mitochondrial inner membrane|mitochondrial respiratory chain complex IV assembly
B9J08_002864	1032.8	1900.9	164.694	0.0866399	-3.52882	4.30224e-44	1.05659e-41	Down	49.4422	62.9068	62.2711	5.28708	5.27603	3.57275	SPAC922.05c	UNC93-like protein C922.05c	GO:0005737,GO:0016021,GO:0022857	cytoplasm|integral component of membrane|transmembrane transporter activity
B9J08_002869	35349.9	47347.5	23352.3	0.493211	-1.01972	7.96939e-07	5.81088e-06	Down	4479.74	4873.81	5630.36	1826.75	2247.76	2485.74	TMA10	Translation machinery-associated protein 10	GO:0005739,GO:0043023,GO:0043024	mitochondrion|ribosomal large subunit binding|ribosomal small subunit binding
B9J08_002870	8180.41	6470.62	9890.21	1.52848	0.612096	0.000309085	0.00129859	Up	234.572	223.063	219.188	394.404	271.532	295.07	SPAC15E1.05c	Probable ethanolamine-phosphate cytidylyltransferase	GO:0004306,GO:0005634,GO:0005829,GO:0006646	ethanolamine-phosphate cytidylyltransferase activity|nucleus|cytosol|phosphatidylethanolamine biosynthetic process	ko00564,ko00440	Glycerophospholipid metabolism|Phosphonate and phosphinate metabolism
B9J08_002875	3938.09	2806.91	5069.27	1.806	0.852798	1.18993e-05	6.90566e-05	Up	32.1493	31.4612	30.6736	45.0894	56.1537	58.4437	REV1	DNA repair protein REV1	GO:0003684,GO:0003887,GO:0005634,GO:0005657,GO:0005739,GO:0017125,GO:0042276,GO:0046872,GO:0070987	damaged DNA binding|DNA-directed DNA polymerase activity|nucleus|replication fork|mitochondrion|deoxycytidyl transferase activity|error-prone translesion synthesis|metal ion binding|error-free translesion synthesis	ko03460	Fanconi anemia pathway
B9J08_002885	1650.26	951.536	2348.99	2.46863	1.30371	1.25299e-12	2.08947e-11	Up	39.1686	35.1773	37.3219	80.4223	87.3243	88.7653	URA4	Dihydroorotase	GO:0004151,GO:0006207,GO:0006221,GO:0044205,GO:0046872	dihydroorotase activity|'de novo' pyrimidine nucleobase biosynthetic process|pyrimidine nucleotide biosynthetic process|'de novo' UMP biosynthetic process|metal ion binding	ko00240	Pyrimidine metabolism
B9J08_002887	3606.06	2688.39	4523.72	1.68269	0.750766	2.37556e-05	0.000129249	Up	107.515	85.9578	91.6042	142.715	147.2	157.887	ARB_03491	Probable phosphoglycerate mutase ARB_03491	GO:0005576,GO:0016853	extracellular region|isomerase activity
B9J08_002900	34973.5	22606.7	47340.3	2.09408	1.06632	5.14917e-10	6.22393e-09	Up	558.771	482.773	396.625	1123.79	904.847	794.384	RMD9	Protein RMD9, mitochondrial	GO:0005743,GO:0030435	mitochondrial inner membrane|sporulation resulting in formation of a cellular spore
B9J08_002904	3877.15	4690.95	3063.36	0.653036	-0.614766	0.000396785	0.00162166	Down	242.434	232.924	266.082	143.528	146.108	160.613	DCI1	Delta(3,5)-Delta(2,4)-dienoyl-CoA isomerase, peroxisomal	GO:0005777,GO:0006635,GO:0009062,GO:0051750	peroxisome|fatty acid beta-oxidation|fatty acid catabolic process|delta3,5-delta2,4-dienoyl-CoA isomerase activity	ko04146	Peroxisome
B9J08_002907	370.211	237.692	502.73	2.11504	1.08069	1.84066e-07	1.52066e-06	Up	12.1591	10.8379	11.6422	24.4828	24.65	20.3108	RRP1	Ribosomal RNA-processing protein 1	GO:0005634,GO:0005730,GO:0006364,GO:0030687,GO:0030688	nucleus|nucleolus|rRNA processing|preribosome, large subunit precursor|preribosome, small subunit precursor
B9J08_002910	1567.44	1100.87	2034.02	1.84765	0.88569	1.05968e-06	7.56335e-06	Up	97.7657	76.6614	82.0028	154.608	148.929	149.016	DEHA2E13750g	Succinate dehydrogenase assembly factor 2, mitochondrial	GO:0005759,GO:0006121,GO:0018293	mitochondrial matrix|mitochondrial electron transport, succinate to ubiquinone|protein-FAD linkage
B9J08_002916	452.493	347.64	557.346	1.60323	0.680979	0.000667119	0.00252059	Up	10.3955	8.81183	10.5661	16.196	15.8055	14.8423
B9J08_002919	15813	23104.5	8521.51	0.368824	-1.43899	4.03302e-06	2.54264e-05	Down	398.812	562.283	621.114	190.969	168.214	187.452	PMS1	Malate synthase, glyoxysomal	GO:0004474,GO:0006097,GO:0006099,GO:0009514	malate synthase activity|glyoxylate cycle|tricarboxylic acid cycle|glyoxysome	ko01200,ko00630,ko00620	Carbon metabolism|Glyoxylate and dicarboxylate metabolism|Pyruvate metabolism
B9J08_002921	18561.1	8950.58	28171.7	3.14747	1.65419	7.74629e-21	3.26978e-19	Up	829.423	679.078	797.808	2287.62	2333.68	2371.3	RPS11A	40S ribosomal protein S11-A	GO:0000028,GO:0000462,GO:0002181,GO:0003735,GO:0019843,GO:0022627	ribosomal small subunit assembly|maturation of SSU-rRNA from tricistronic rRNA transcript (SSU-rRNA, 5.8S rRNA, LSU-rRNA)|cytoplasmic translation|structural constituent of ribosome|rRNA binding|cytosolic small ribosomal subunit	ko03010	Ribosome
B9J08_002922	355.593	427.347	283.838	0.664187	-0.59034	0.012975	0.0319234	Down	13.0764	10.4059	11.6531	10.6649	6.03577	5.35205
B9J08_002924	483.665	277.647	689.682	2.48402	1.31268	1.57896e-07	1.33299e-06	Up	10.5863	6.46736	7.20487	16.6104	15.8522	21.7169	HAP1	Heme-responsive zinc finger transcription factor HAP1	GO:0000981,GO:0003677,GO:0005634,GO:0006351,GO:0008270	DNA-binding transcription factor activity, RNA polymerase II-specific|DNA binding|nucleus|transcription, DNA-templated|zinc ion binding
B9J08_002925	808.379	540.686	1076.07	1.9902	0.992914	2.16352e-07	1.77382e-06	Up	16.8839	13.9066	16.3175	25.2805	28.9914	32.3005
B9J08_002930	3102.9	4602.86	1602.93	0.348245	-1.52182	8.9412e-13	1.50496e-11	Down	53.973	50.5197	50.3549	27.0592	14.1262	10.5712	MRR1	Multidrug resistance regulator 1	GO:0000978,GO:0000982,GO:0005634,GO:0006351,GO:0008270,GO:0035690,GO:0045944	RNA polymerase II proximal promoter sequence-specific DNA binding|transcription factor activity, RNA polymerase II proximal promoter sequence-specific DNA binding|nucleus|transcription, DNA-templated|zinc ion binding|cellular response to drug|positive regulation of transcription by RNA polymerase II
B9J08_002932	149.358	192.309	106.408	0.553318	-0.853819	0.0181068	0.042665	Down	10.7451	7.40989	7.77119	7.08723	2.65519	3.58275	PCL1	PHO85 cyclin-1	GO:0000079,GO:0000131,GO:0000307,GO:0005634,GO:0005737,GO:0007049,GO:0016239,GO:0016538,GO:0019901,GO:0031106,GO:0032878,GO:0051301	regulation of cyclin-dependent protein serine/threonine kinase activity|incipient cellular bud site|cyclin-dependent protein kinase holoenzyme complex|nucleus|cytoplasm|cell cycle|positive regulation of macroautophagy|cyclin-dependent protein serine/threonine kinase regulator activity|protein kinase binding|septin ring organization|regulation of establishment or maintenance of cell polarity|cell …
B9J08_002934	292.574	191.155	393.993	2.06111	1.04342	4.23007e-06	2.65756e-05	Up	52.3393	34.0123	33.034	101.351	100.087	75.8127	MRP10	37S ribosomal protein MRP10, mitochondrial	GO:0003735,GO:0005763,GO:0032543	structural constituent of ribosome|mitochondrial small ribosomal subunit|mitochondrial translation
B9J08_002936	477.605	311.556	643.655	2.06593	1.04679	2.82926e-05	0.000151652	Up	7.93316	8.06595	8.44952	12.8167	18.9051	16.437	RKM4	Ribosomal lysine N-methyltransferase 4	GO:0005634,GO:0016279,GO:0018026	nucleus|protein-lysine N-methyltransferase activity|peptidyl-lysine monomethylation
B9J08_002943	173.098	112.381	233.814	2.08055	1.05697	0.000424185	0.00171419	Up	4.5955	2.70613	3.08015	4.89142	7.79548	7.26158	MRM1	rRNA methyltransferase 1, mitochondrial	GO:0000154,GO:0003723,GO:0005739,GO:0008989	rRNA modification|RNA binding|mitochondrion|rRNA (guanine-N1-)-methyltransferase activity
B9J08_002944	3222.17	1138.49	5305.85	4.66045	2.22047	0.0040736	0.0119878	Up	71.7007	69.9443	84.5064	154.028	358.225	480.062	HIS3	Imidazoleglycerol-phosphate dehydratase	GO:0000105,GO:0004424	histidine biosynthetic process|imidazoleglycerol-phosphate dehydratase activity	ko01230,ko00340	Biosynthesis of amino acids|Histidine metabolism
B9J08_002945	1634.64	1262.76	2006.52	1.589	0.668115	0.00021062	0.00092144	Up	20.5813	18.6353	16.7271	28.4342	29.4413	24.4396	KIC1	Serine/threonine-protein kinase KIC1	GO:0000131,GO:0000165,GO:0000902,GO:0004674,GO:0005524,GO:0005737,GO:0005933,GO:0007118,GO:0016301,GO:0023014,GO:0031098,GO:0031505,GO:0032147,GO:0043332,GO:0048812	incipient cellular bud site|MAPK cascade|cell morphogenesis|protein serine/threonine kinase activity|ATP binding|cytoplasm|cellular bud|budding cell apical bud growth|kinase activity|signal transduction by protein phosphorylation|stress-activated protein kinase signaling cascade|fungal-type cell wall organization|activation of protein kinase activity|mating projection tip|neuron projection morpho…
B9J08_002946	679.769	909.364	450.174	0.495042	-1.01438	2.01981e-07	1.66104e-06	Down	14.9439	15.3706	13.4039	7.95729	7.83965	4.72218	SWC3	SWR1-complex protein 3	GO:0000812,GO:0007029,GO:0043486	Swr1 complex|endoplasmic reticulum organization|histone exchange
B9J08_002947	1945.75	949.944	2941.56	3.09656	1.63067	3.26793e-19	1.13914e-17	Up	47.6231	31.9119	30.887	121.608	100.965	100.846		Uncharacterized protein in HIS3 3'region (Fragment)
[truncated: 909 more rows]
